# Supplementary material for: Genome of the house fly, Musca domestica L., a global vector of diseases with adaptations to a septic environment
Source: Genome Biol. 2014 Oct 14;15:466. doi: 10.1186/s13059-014-0466-3 (PMC4195910; doi:10.1186/s13059-014-0466-3)
Supplement: Additional file 1: Table S1. — Gene families with the largest increases in copy number in the M. domestica genome, relative to D. melanogaster. [file 13059_2014_466_MOESM1_ESM.xlsx]

## Sheet: Sheet1
Gene families with the largest increases in copy number in the M. domestica genome, relative to D. melanogaster
OG id	mdom.ct	dmel.ct	Rank (relative expansion in Mdom)	Mdom GeneIDs	Dmel Fbgns
227	32	1	1	101898451,101900279,101900979,101893910,101899148,101893450,101899498,101901690,101897775,101888587,101898623,101893742,101889902,101893957,101899322,101887225,101888686,101897936,101898800,101897482,101888865,101894084,101898104,101898281,101889040,101894469,101901322,101890799,101901153,101896800,101898973,101891432	FBgn0053514
1012	16	1	2	101892349,101889780,101888901,101892517,101892691,101887351,101887855,101901812,101887517,101889082,101888542,101888374,101892181,101888205,101888720,101888023	FBgn0002629
1139	15	1	4	101894881,101894049,101895043,101893874,101895213,101895384,101894222,101894720,101895916,101894561,101894393,101895738,101893710,101895562,101893541	FBgn0040797
1476	15	1	4	101891191,101893867,101891361,101890333,101893704,101893025,101891018,101890673,101892677,101890503,101893536,101891538,101890846,101893208,101893369	FBgn0033310
1482	15	1	4	101899014,101898751,101887897,101900581,101897598,101893807,101891138,101892193,101899534,101895281,101890961,101887748,101892330,101896733,101891205	FBgn0262534
1075	14	1	6	101899482,101898957,101897833,101899306,101899980,101897993,101891380,101898166,101899133,101901531,101898342,101899640,101899808,101900154	FBgn0002631
1508	13	1	7.5	101897216,101890494,101890323,101891789,101901772,101901603,101890575,101897397,101890664,101890206,101891355,101891012,101890382	FBgn0039482
1511	13	1	7.5	101890701,101894744,101893410,101890875,101893577,101894420,101894087,101891045,101894582,101894256,101893745,101888075,101893913	FBgn0028841
1430	35	3	9	101899312,101895445,101895598,101891521,101893814,101895799,101891698,101895771,101901245,101897011,101897872,101892711,101897682,101887470,101897703,101894290,101900895,101895625,101900718,101901817,101898555,101901076,101894941,101894409,101893649,101887647,101890909,101900335,101895120,101895515,101900506,101898214,101893314,101897385,101895491	FBgn0030314,FBgn0034062,FBgn0030316
1434	33	3	10	101890115,101894932,101895703,101893845,101891470,101896381,101895095,101893539,101893210,101891292,101893026,101894283,101892857,101894610,101894447,101892504,101892680,101896209,101891650,101891120,101894044,101893680,101895182,101893372,101894217,101893870,101893707,101891821,101889209,101896088,101895878,101895529,101894768	FBgn0036879,FBgn0036878,FBgn0028871
339	10	1	12	101899664,101887547,101887716,101899834,101887375,101887202,101889541,101887879,101901667,101888049	FBgn0030594
1252	10	1	12	101898743,101897571,101897404,101898540,101898571,101897909,101897745,101897221,101898365,101898192	FBgn0011695
1544	10	1	12	101887430,101898113,101891312,101888921,101888745,101889103,101894257,101898290,101900754,101891139	FBgn0053772
930	19	2	14	101895748,101889608,101889948,101891838,101895008,101900809,101895173,101894842,101887372,101889776,101891669,101895572,101895114,101900626,101887713,101891246,101897134,101887199,101893396	FBgn0036010,FBgn0033515
264	8	1	17	101893982,101893644,101894494,101894654,101894813,101894330,101893808,101899297	FBgn0030105
852	16	2	17	101894181,101894651,101893243,101889853,101894976,101899922,101894811,101895381,101892551,101894490,101893067,101897310,101897128,101894004,101893409,101897075	FBgn0041183,FBgn0041182
1571	8	1	17	101896148,101893506,101895641,101892316,101893174,101896487,101895814,101893335	FBgn0034887
1594	8	1	17	101893944,101901454,101894118,101888550,101901813,101899609,101891843,101894937	FBgn0264493
1596	8	1	17	101897650,101887576,101887739,101890122,101901526,101887401,101890996,101900448	FBgn0034365
226	7	1	24.5	101890070,101890229,101889217,101889392,101899328,101889734,101888336	FBgn0053966
424	7	1	24.5	101888676,101900692,101900345,101889663,101899316,101889503,101900872	FBgn0023525
764	7	1	24.5	101895232,101893900,101893397,101893733,101893564,101894897,101895058	FBgn0029990
786	7	1	24.5	101893708,101893262,101889266,101894047,101889090,101893872,101894623	FBgn0053548
1479	14	2	24.5	101889043,101892993,101889219,101888340,101888170,101887831,101888867,101888688,101896961,101898626,101888513,101887995,101901124,101898803	FBgn0034201,FBgn0050458
1608	7	1	24.5	101890094,101890604,101891472,101890949,101891122,101890259,101891294	FBgn0034828
1611	7	1	24.5	101897388,101900414,101897208,101897894,101899395,101899216,101899729	FBgn0035552
1628	7	1	24.5	101895386,101893034,101896011,101892544,101892372,101892204,101895564	FBgn0259834
1631	7	1	24.5	101897122,101897476,101887924,101897646,101897304,101887248,101894950	FBgn0039679
1632	7	1	24.5	101897346,101897170,101896995,101896823,101895104,101896643,101896462	FBgn0003089
