# Supplementary material for: Genome of the house fly, Musca domestica L., a global vector of diseases with adaptations to a septic environment
Source: Genome Biol. 2014 Oct 14;15:466. doi: 10.1186/s13059-014-0466-3 (PMC4195910; doi:10.1186/s13059-014-0466-3)
Supplement: Additional file 2: Table S2. — Transcript coverage varies among insect genomes as a result of assembly contiguity, dictated by repeat composition. [file 13059_2014_466_MOESM2_ESM.xlsx]

## Sheet: Sheet1
Species	Repeat %	Genome size	N50 contig length	Same species ESTs	Same species ESTs alignment %	RNAseq aggregate reads	RNAseq aggregate alignment %
Musca domestica	53	692Mb	12kb	2583	71	191M	66
Diaci psyllid	34	485Mb	34kb	19598	80	248M	74
Microplitis demolitor	42	224Mb	14kb	NA	NA	434M	94
Tribolium castaneum	27	152Mb	43kb	64511	60	1,026M	78
Acyrthosiphon pisum	47	500Mb	28kb	214513	87	647M	69
NA - not available
Repeat % measured with Windowmasker
