# Supplementary material for: Genome of the house fly, Musca domestica L., a global vector of diseases with adaptations to a septic environment
Source: Genome Biol. 2014 Oct 14;15:466. doi: 10.1186/s13059-014-0466-3 (PMC4195910; doi:10.1186/s13059-014-0466-3)
Supplement: Additional file 3: Table S3. — Comparison of the M. domestica genome to a previously published transcriptome of M. domestica. [file 13059_2014_466_MOESM3_ESM.xlsx]

## Sheet: Sheet1
Blastn results
Transcript	Gene matching	% identity	alignment length	mismatches	gap opens	query start	query end	subject start	subject end	evalue	bit score
ALHF_00001.g1	LOC101900907	98.8	1923	20	1	1	1920	1	1923	0	3421
ALHF_00004.g3	LOC101893555	99.64	1686	6	0	1	1686	1	1686	0	3081
ALHF_00013.g9	LOC101901705	97.82	1467	20	6	1	1467	235	1689	0	2521
ALHF_00014.g10	LOC101891252	97.36	3259	72	5	1	3246	1447	4704	0	5529
ALHF_00016.g12	LOC101900198	99.2	1620	13	0	1	1620	4588	6207	0	2920
ALHF_00017.g13	LOC101895876	98.18	936	17	0	1	936	190	1125	0	1635
ALHF_00020.g14	LOC101887219	100	1278	0	0	1	1278	1	1278	0	2361
ALHF_00024.g17	LOC101896100	99.62	795	3	0	1	795	1621	2415	0	1452
ALHF_00025.g18	LOC101896367	99.56	2049	9	0	1	2049	1	2049	0	3735
ALHF_00026.g19	LOC101891996	98.32	477	8	0	1	477	751	1227	0	837
ALHF_00028.g21	LOC101893172	98.6	1497	21	0	1	1497	859	2355	0	2649
ALHF_00029.g22	LOC101901790	97.31	1824	45	4	1	1822	229	2050	0	3094
ALHF_00029.g23	LOC101887331	96.23	1062	40	0	1	1062	949	2010	0	1740
ALHF_00031.g24	LOC101894417	97.78	1218	12	6	1	1203	4357	5574	0	2085
ALHF_00033.g25	LOC101892284	99.03	5652	55	0	1	5652	832	6483	0	1.013e+04
ALHF_00046.g30	LOC101897311	99.32	1170	8	0	1	1170	1	1170	0	2117
ALHF_00048.g32	LOC101888014	98.12	690	13	0	1	690	1	690	0	1203
ALHF_00052.g33	LOC101898374	100	2055	0	0	1	2055	2449	4503	0	3795
ALHF_00061.g36	LOC101893363	96.15	936	32	4	2	935	347	1280	0	1526
ALHF_00063.g37	LOC101888821	99.71	1749	5	0	1	1749	1801	3549	0	3203
ALHF_00064.g38	LOC101891459	98.29	2100	36	0	1	2100	1	2100	0	3679
ALHF_00075.g46	LOC101896894	99.17	2055	17	0	1	2055	2410	4464	0	3701
ALHF_00076.g47	LOC101898302	98.01	552	11	0	1	552	14854	15405	0	959
ALHF_00078.g48	LOC101901595	99.91	1118	1	0	1	1118	1	1118	0	2060
ALHF_00080.g49	LOC101888895	99.04	832	8	0	124	955	3742	4573	0	1493
ALHF_00083.g50	LOC101897641	99.94	1786	1	0	358	2143	1	1786	0	3293
ALHF_00084.g51	LOC101890894	99.76	1268	3	0	1019	2286	5405	6672	0	2326
ALHF_00087.g53	LOC101887539	97.65	1998	47	0	1	1998	838	2835	0	3430
ALHF_00089.g55	LOC101893611	100	966	0	0	1	966	211	1176	0	1784
ALHF_00096.g57	LOC101901003	99.46	922	3	2	1	921	2554	3474	0	1674
ALHF_00103.g59	LOC101889949	97.24	4630	126	2	1	4629	2407	7035	0	7841
ALHF_00120.g65	LOC101898377	97.59	1284	31	0	1	1284	514	1797	0	2200
ALHF_00121.g66	LOC101901125	99.34	1053	7	0	1	1053	1111	2163	0	1906
ALHF_00127.g67	LOC101888334	99.52	630	3	0	1	630	1549	2178	0	1147
ALHF_00134.g71	LOC101898874	97.93	4773	90	5	1	4773	607	5370	0	8257
ALHF_00135.g72	LOC101890581	98.89	632	7	0	1	632	2629	3260	0	1129
ALHF_00137.g73	LOC101901422	98.24	1081	17	2	1	1080	1498	2577	0	1890
ALHF_00141.g74	LOC101899162	99.62	1323	5	0	1	1323	1273	2595	0	2416
ALHF_00142.g75	LOC101892047	97.67	2271	53	0	1	2271	118	2388	0	3901
ALHF_00143.g76	LOC101891943	98.21	1344	24	0	1	1344	94	1437	0	2350
ALHF_00145.g77	LOC101895676	97.75	1467	30	2	1	1467	1	1464	0	2523
ALHF_00147.g78	LOC101894985	99.3	711	5	0	1	711	520	1230	0	1286
ALHF_00150.g81	LOC101895736	99.67	601	2	0	352	952	61	661	0	1099
ALHF_00154.g83	LOC101888860	97.79	543	3	3	1	540	154	690	0	928
ALHF_00155.g84	LOC101895185	97.82	1791	39	0	1	1791	994	2784	0	3092
ALHF_00159.g86	LOC101889551	99.26	4308	17	9	1	4293	1	4308	0	7764
ALHF_00160.g87	LOC101895233	97.54	528	13	0	1	528	991	1518	0	904
ALHF_00162.g88	LOC101893887	99.59	2175	9	0	1	2175	2341	4515	0	3967
ALHF_00168.g89	LOC101895662	98.7	844	9	2	415	1257	13	855	0	1496
ALHF_00176.g92	LOC101893523	95.46	3681	155	12	169	3843	1	3675	0	5862
ALHF_00186.g93	LOC101888908	98.07	1035	20	0	841	1875	1	1035	0	1801
ALHF_00187.g94	LOC101888692	99.41	1872	11	0	1	1872	1	1872	0	3397
ALHF_00188.g95	LOC101896306	98.77	2358	23	3	1876	4233	1	2352	0	4189
ALHF_00193.g97	LOC101898505	98.3	1117	17	2	1	1116	511	1626	0	1956
ALHF_00195.g98	LOC101891910	98.22	732	13	0	1	732	877	1608	0	1280
ALHF_00197.g99	LOC101900474	97.59	540	13	0	1	540	1720	2259	0	926
ALHF_00200.g101	LOC101892210	97.73	2154	49	0	1	2154	16	2169	0	3707
ALHF_00208.g102	LOC101901686	99.42	3117	15	1	1	3117	1	3114	0	5653
ALHF_00209.g103	LOC101889200	99.46	1473	8	0	1	1473	1	1473	0	2676
ALHF_00210.g104	LOC101894191	99.13	5032	42	2	1	5031	1	5031	0	9047
ALHF_00217.g105	LOC101887481	99.68	627	2	0	1	627	10	636	0	1147
ALHF_00219.g106	LOC101901661	99.87	763	1	0	1	763	1	763	0	1404
ALHF_00221.g107	LOC101898970	99.65	579	2	0	1	579	1	579	0	1059
ALHF_00228.g110	LOC101892369	99.62	786	3	0	1	786	1	786	0	1435
ALHF_00229.g111	LOC101894457	99.68	936	3	0	1	936	1	936	0	1712
ALHF_00232.g112	LOC101897484	97.22	432	12	0	56	487	26	457	0	732
ALHF_00238.g113	LOC101894614	99.39	990	6	0	1	990	1	990	0	1796
ALHF_00242.g114	LOC101895523	100	1197	0	0	1	1197	1	1197	0	2211
ALHF_00246.g115	LOC101900966	100	324	0	0	1	324	1	324	3e-171	599
ALHF_00247.g116	LOC101897741	100	435	0	0	1	435	421	855	0	804
ALHF_00248.g117	LOC101897741	100	435	0	0	1	435	421	855	0	804
ALHF_00251.g118	LOC101900033	98.53	882	10	1	1	882	1	879	0	1554
ALHF_00252.g119	LOC101900475	99.73	735	2	0	1	735	1	735	0	1347
ALHF_00253.g120	LOC101895593	99.76	1653	4	0	1	1653	1	1653	0	3031
ALHF_00254.g121	LOC101888363	99.55	1551	7	0	1	1551	1	1551	0	2826
ALHF_00255.g122	LOC101899179	100	483	0	0	1	483	1	483	0	893
ALHF_00260.g124	LOC101897386	97.89	1515	32	0	1	1515	1120	2634	0	2621
ALHF_00264.g125	LOC101888610	98.69	993	10	1	1	993	1	990	0	1759
ALHF_00265.g126	LOC101889174	98.41	3528	38	5	1	3513	1	3525	0	6189
ALHF_00266.g127	LOC101893155	99.12	342	3	0	1	342	1	342	4e-176	616
ALHF_00267.g128	LOC101890439	99.87	1512	2	0	1	1512	1	1512	0	2782
ALHF_00275.g130	LOC101889978	98.25	1659	29	0	1	1659	1	1659	0	2904
ALHF_00276.g131	LOC101899295	99.53	2331	11	0	1	2331	1	2331	0	4244
ALHF_00277.g132	LOC101894281	98.08	835	16	0	73	907	64	898	0	1454
ALHF_00278.g133	LOC101894281	98.07	882	17	0	73	954	64	945	0	1535
ALHF_00279.g134	LOC101900819	99.78	463	1	0	45	507	234	696	0	850
ALHF_00281.g135	LOC101900689	100	456	0	0	1	456	1	456	0	843
ALHF_00282.g136	LOC101898115	100	2220	0	0	1	2220	1	2220	0	4100
ALHF_00283.g137	LOC101887688	98.73	1728	22	0	1	1728	1	1728	0	3070
ALHF_00284.g138	LOC101893697	100	810	0	0	1	810	1	810	0	1496
ALHF_00285.g139	LOC101898792	99.02	715	7	0	1179	1893	696	1410	0	1282
ALHF_00287.g140	LOC101894824	97.38	1680	29	9	1	1674	1	1671	0	2844
ALHF_00288.g141	LOC101893674	96.54	1099	36	2	1	1098	1	1098	0	1818
ALHF_00292.g142	LOC101887840	99.22	645	5	0	1	645	1	645	0	1164
ALHF_00295.g144	LOC101890255	99.83	582	1	0	1	582	151	732	0	1070
ALHF_00296.g145	LOC101900393	99.79	963	2	0	1	963	19	981	0	1768
ALHF_00298.g146	LOC101888529	99.27	1094	2	3	33	1120	87	1180	0	1971
ALHF_00299.g147	LOC101898164	99.07	540	5	0	1	540	1	540	0	970
ALHF_00300.g148	LOC101898791	98.18	606	11	0	1	606	1	606	0	1059
ALHF_00301.g149	LOC101900410	99.14	2901	22	1	169	3066	1	2901	0	5216
ALHF_00305.g150	LOC101887675	99.09	330	3	0	1	330	331	660	2e-169	593
ALHF_00306.g151	LOC101890868	98.35	6060	85	12	1	6048	6151	12207	0	1.062e+04
ALHF_00307.g152	LOC101890868	98.17	4926	75	12	1	4914	6151	11073	0	8584
ALHF_00309.g153	LOC101895831	99.56	906	4	0	1	906	1	906	0	1652
ALHF_00310.g154	LOC101892269	99.87	761	1	0	1	761	1	761	0	1400
ALHF_00313.g155	LOC101898521	98.81	672	8	0	1	672	1	672	0	1197
ALHF_00314.g156	LOC101897992	99.89	942	1	0	1	942	1	942	0	1735
ALHF_00315.g157	LOC101892693	99.58	963	4	0	1	963	1	963	0	1757
ALHF_00316.g158	LOC101889947	99.2	1743	14	0	1	1743	1	1743	0	3142
ALHF_00317.g159	LOC101898763	99.63	537	2	0	1	537	61	597	0	981
ALHF_00321.g160	LOC101889452	99.11	1119	10	0	430	1548	205	1323	0	2012
ALHF_00324.g162	LOC101893107	99.42	1032	6	0	1	1032	349	1380	0	1873
ALHF_00326.g163	LOC101897251	99.39	3585	22	0	1	3585	175	3759	0	6499
ALHF_00328.g165	LOC101888704	98.84	603	7	0	1	603	1	603	0	1075
ALHF_00329.g166	LOC101890481	99.88	816	1	0	1	816	1	816	0	1502
ALHF_00330.g167	LOC101890934	100	2361	0	0	1	2361	11404	13764	0	4361
ALHF_00333.g168	LOC101899690	96.98	927	28	0	1	927	31	957	0	1557
ALHF_00334.g169	LOC101887676	99.47	570	3	0	1	570	1	570	0	1037
ALHF_00335.g170	LOC101887227	99.8	1023	2	0	1	1023	1	1023	0	1879
ALHF_00336.g171	LOC101890738	100	534	0	0	1	534	1	534	0	987
ALHF_00338.g172	LOC101891322	100	768	0	0	1	768	91	858	0	1419
ALHF_00340.g173	LOC101898111	98.59	498	7	0	1	498	1	498	0	881
ALHF_00341.g174	LOC101894563	100	420	0	0	1	420	1	420	0	776
ALHF_00343.g175	LOC101888065	98.71	2398	31	0	180	2577	42	2439	0	4257
ALHF_00352.g177	LOC101894495	99.35	1383	6	1	1	1383	1	1380	0	2501
ALHF_00353.g178	LOC101896025	99.91	2211	2	0	1	2211	55	2265	0	4072
ALHF_00354.g179	LOC101893357	97.74	2343	44	2	1	2334	88	2430	0	4024
ALHF_00356.g181	LOC101889504	98.47	1500	23	0	1	1500	1	1500	0	2643
ALHF_00359.g183	LOC101898987	99.79	1407	0	2	1	1407	22	1425	0	2579
ALHF_00361.g184	LOC101895901	99.66	1191	4	0	1	1191	1	1191	0	2178
ALHF_00362.g185	LOC101888927	99.36	2181	14	0	1	2181	1	2181	0	3951
ALHF_00363.g186	LOC101897269	98.72	312	4	0	1	312	1	312	7e-158	555
ALHF_00364.g187	LOC101891147	98.79	1158	14	0	1	1158	301	1458	0	2061
ALHF_00367.g189	LOC101900357	100	1179	0	0	1	1179	1	1179	0	2178
ALHF_00372.g190	LOC101887562	100	1806	0	0	1	1806	1	1806	0	3336
ALHF_00373.g191	LOC101892016	97.8	999	16	4	535	1530	454	1449	0	1718
ALHF_00374.g192	LOC101891978	100	825	0	0	1	825	232	1056	0	1524
ALHF_00375.g193	LOC101889474	99.15	585	5	0	1	585	1	585	0	1053
ALHF_00376.g194	LOC101888818	99.58	1203	5	0	1	1203	1	1203	0	2194
ALHF_00377.g195	LOC101892953	99.46	738	4	0	19	756	1	738	0	1341
ALHF_00378.g196	LOC101893824	100	423	0	0	1	423	1	423	0	782
ALHF_00379.g197	LOC101890942	99.91	1113	1	0	1	1113	1	1113	0	2050
ALHF_00380.g198	LOC101888375	99.67	4509	15	0	1	4509	1	4509	0	8244
ALHF_00383.g199	LOC101891074	99.81	534	1	0	1	534	127	660	0	981
ALHF_00384.g200	LOC101893937	99.71	339	1	0	1	339	1	339	7e-178	621
ALHF_00385.g201	LOC101893522	100	1512	0	0	97	1608	1	1512	0	2793
ALHF_00389.g204	LOC101890364	99.41	682	4	0	1	682	34	715	0	1238
ALHF_00391.g205	LOC101901625	100	483	0	0	1	483	1	483	0	893
ALHF_00396.g206	LOC101897512	100	675	0	0	1	675	1	675	0	1247
ALHF_00397.g207	LOC101898994	99.8	510	1	0	1	510	1	510	0	937
ALHF_00398.g208	LOC101890051	98.38	1605	17	5	1	1596	2614	4218	0	2811
ALHF_00399.g209	LOC101896540	99.29	1269	3	5	1	1269	334	1596	0	2289
ALHF_00405.g212	LOC101890766	100	1449	0	0	1	1449	1	1449	0	2676
ALHF_00408.g213	LOC101893316	99.81	537	1	0	1	537	1	537	0	987
ALHF_00411.g216	LOC101889324	99.59	1476	6	0	1	1476	1	1476	0	2693
ALHF_00412.g217	LOC101889324	99.59	1476	6	0	1	1476	1	1476	0	2693
ALHF_00413.g218	LOC101901221	99.25	1458	11	0	1	1458	7	1464	0	2632
ALHF_00416.g219	LOC101898571	98.69	381	5	0	1	381	1	381	0	676
ALHF_00417.g220	LOC101891461	97.78	1260	28	0	1	1260	136	1395	0	2172
ALHF_00419.g221	LOC101887632	97.88	895	17	2	1	894	1	894	0	1546
ALHF_00420.g222	LOC101893659	100	1461	0	0	1	1461	1	1461	0	2699
ALHF_00421.g223	LOC101893909	95.1	2655	121	7	1	2652	1	2649	0	4174
ALHF_00422.g224	LOC101892896	99.76	2463	6	0	1	2463	322	2784	0	4516
ALHF_00430.g225	LOC101892221	100	336	0	0	1	336	1	336	7e-178	621
ALHF_00431.g226	LOC101890470	99.56	450	2	0	1	450	1	450	0	821
ALHF_00432.g227	LOC101890610	97.63	1267	28	2	1	1266	1	1266	0	2172
ALHF_00433.g228	LOC101896037	99.95	2061	1	0	1	2061	1	2061	0	3801
ALHF_00434.g229	LOC101900022	99.83	582	1	0	1	582	1	582	0	1070
ALHF_00435.g230	LOC101894427	100	771	0	0	1	771	1	771	0	1424
ALHF_00439.g232	LOC101896356	99.74	1164	3	0	1	1164	1	1164	0	2134
ALHF_00443.g233	LOC101893500	99.67	3618	12	0	2188	5805	2281	5898	0	6615
ALHF_00444.g234	LOC101897924	99.6	756	3	0	1	756	1	756	0	1380
ALHF_00445.g235	LOC101896722	99.54	1098	5	0	1	1098	1	1098	0	2001
ALHF_00446.g236	LOC101889281	100	1335	0	0	1	1335	1	1335	0	2466
ALHF_00449.g237	LOC101888203	98.52	812	3	2	180	991	39	841	0	1424
ALHF_00449.g238	LOC101901237	97.78	1941	34	3	1	1932	184	2124	0	3338
ALHF_00451.g239	LOC101888237	97.2	1500	42	0	1	1500	1	1500	0	2538
ALHF_00454.g240	LOC101895526	99.76	819	2	0	1	819	1	819	0	1502
ALHF_00455.g241	LOC101889181	99.3	3705	8	6	1	3687	1	3705	0	6682
ALHF_00457.g242	LOC101897644	99.63	540	2	0	1	540	1	540	0	987
ALHF_00459.g243	LOC101889143	99.54	651	3	0	1	651	1	651	0	1186
ALHF_00460.g244	LOC101900805	99.85	657	1	0	1	657	1	657	0	1208
ALHF_00461.g245	LOC101895276	98.02	606	12	0	1	606	1	606	0	1053
ALHF_00462.g246	LOC101897673	99.8	11223	23	0	1	11223	1	11223	0	2.060e+04
ALHF_00463.g247	LOC101898462	99.8	1959	4	0	1087	3045	1159	3117	0	3596
ALHF_00466.g248	LOC101887602	97.18	1844	48	4	1	1842	1	1842	0	3114
ALHF_00467.g249	LOC101900872	98.63	730	8	2	94	822	1	729	0	1291
ALHF_00468.g250	LOC101887828	99.88	822	1	0	1	822	451	1272	0	1513
ALHF_00470.g251	LOC101898813	99.7	672	2	0	1	672	1	672	0	1230
ALHF_00471.g252	LOC101898786	100	336	0	0	1	336	1	336	7e-178	621
ALHF_00472.g253	LOC101892153	100	996	0	0	1	996	1	996	0	1840
ALHF_00473.g254	LOC101899846	98.04	561	11	0	1	561	1	561	0	976
ALHF_00474.g255	LOC101900513	99.04	3240	31	0	1	3240	4393	7632	0	5812
ALHF_00475.g256	LOC101900513	99.04	3217	31	0	1	3217	4393	7609	0	5770
ALHF_00476.g257	LOC101888696	99.88	825	1	0	1	825	1	825	0	1519
ALHF_00479.g259	LOC101894622	99.83	1146	2	0	1	1146	1	1146	0	2106
ALHF_00480.g260	LOC101888961	97.52	1128	28	0	1	1128	1	1128	0	1929
ALHF_00481.g261	LOC101900015	100	1209	0	0	1	1209	1	1209	0	2233
ALHF_00483.g262	LOC101889639	99.19	1230	10	0	1	1230	1	1230	0	2217
ALHF_00486.g263	LOC101895597	99.81	2634	5	0	1	2634	1534	4167	0	4837
ALHF_00487.g264	LOC101894203	98.31	2190	37	0	1	2190	508	2697	0	3840
ALHF_00489.g265	LOC101894642	99.62	1845	7	0	1	1845	1	1845	0	3369
ALHF_00491.g267	LOC101892505	99.68	2186	7	0	1004	3189	1136	3321	0	3999
ALHF_00492.g268	LOC101901675	98.74	2307	29	0	1	2307	229	2535	0	4100
ALHF_00493.g269	LOC101896715	99.63	1362	5	0	1	1362	1	1362	0	2488
ALHF_00494.g270	LOC101896983	99.83	1212	2	0	1	1212	1	1212	0	2228
ALHF_00494.g271	LOC101895168	97.07	3999	117	0	1	3999	1	3999	0	6737
ALHF_00498.g272	LOC101895991	99.84	615	1	0	1	615	1	615	0	1131
ALHF_00499.g273	LOC101900561	99.93	1503	1	0	1	1503	1	1503	0	2771
ALHF_00501.g274	LOC101887815	99.66	591	2	0	1	591	1	591	0	1081
ALHF_00502.g275	LOC101894473	98.53	1563	23	0	1	1563	1	1563	0	2760
ALHF_00503.g276	LOC101892703	99.35	766	5	0	1	766	1	766	0	1387
ALHF_00506.g277	LOC101889519	99.84	609	1	0	1	609	40	648	0	1120
ALHF_00507.g278	LOC101891770	99.19	369	3	0	1	369	376	744	0	665
ALHF_00509.g279	LOC101899679	99.33	744	5	0	1	744	133	876	0	1347
ALHF_00510.g280	LOC101901138	100	513	0	0	1	513	1	513	0	948
ALHF_00511.g281	LOC101887610	100	1095	0	0	1	1095	1	1095	0	2023
ALHF_00512.g282	LOC101896396	99.93	2685	2	0	1	2685	1	2685	0	4948
ALHF_00514.g283	LOC101899480	98.54	1095	16	0	1	1095	1	1095	0	1934
ALHF_00515.g284	LOC101892091	99.8	1494	3	0	1156	2649	1	1494	0	2743
ALHF_00516.g285	LOC101892731	99.32	1317	9	0	1	1317	1	1317	0	2383
ALHF_00518.g286	LOC101891113	98.91	642	7	0	1	642	553	1194	0	1147
ALHF_00519.g287	LOC101896196	100	567	0	0	1	567	1	567	0	1048
ALHF_00521.g288	LOC101897510	99.78	465	1	0	1	465	1	465	0	854
ALHF_00522.g289	LOC101897510	99.78	462	1	0	1	462	1	462	0	848
ALHF_00523.g290	LOC101891400	97.56	5991	144	2	47	6036	149	6138	0	1.025e+04
ALHF_00525.g292	LOC101887450	100	819	0	0	1	819	1	819	0	1513
ALHF_00527.g293	LOC101898357	99.78	450	1	0	1	450	1	450	0	826
ALHF_00528.g294	LOC101888746	100	777	0	0	1	777	457	1233	0	1435
ALHF_00530.g295	LOC101898851	99.33	1335	9	0	709	2043	130	1464	0	2416
ALHF_00531.g296	LOC101900579	100	471	0	0	499	969	1	471	0	870
ALHF_00532.g297	LOC101898137	99.21	630	5	0	1	630	1	630	0	1136
ALHF_00533.g298	LOC101898525	99.34	606	4	0	1	606	1	606	0	1098
ALHF_00534.g299	LOC101898509	98.01	2256	45	0	2017	4272	1	2256	0	3917
ALHF_00535.g300	LOC101889549	99.84	636	1	0	1	636	1	636	0	1170
ALHF_00537.g301	LOC101893352	99.02	1332	13	0	1	1332	181	1512	0	2388
ALHF_00538.g302	LOC101891067	99.82	555	1	0	1	555	55	609	0	1020
ALHF_00540.g304	LOC101900825	98.97	3309	10	7	1	3309	226	3510	0	5901
ALHF_00542.g305	LOC101887442	98.9	1269	14	0	1	1269	205	1473	0	2266
ALHF_00544.g306	LOC101898945	100	2139	0	0	1	2139	1	2139	0	3951
ALHF_00548.g308	LOC101893517	99.64	558	2	0	1	558	796	1353	0	1020
ALHF_00549.g309	LOC101897717	98.42	2215	30	5	1	2214	1	2211	0	3892
ALHF_00550.g310	LOC101893131	99.57	924	4	0	1	924	1	924	0	1685
ALHF_00551.g311	LOC101897795	100	957	0	0	1	957	1	957	0	1768
ALHF_00553.g312	LOC101896593	97.68	2022	47	0	1	2022	1	2022	0	3474
ALHF_00554.g313	LOC101891046	99.87	1491	2	0	1	1491	1	1491	0	2743
ALHF_00556.g315	LOC101888961	97.77	1257	28	0	1	1257	1	1257	0	2167
ALHF_00557.g316	LOC101898332	99.65	1985	7	0	4337	6321	1799	3783	0	3627
ALHF_00558.g317	LOC101900919	100	1308	0	0	1	1308	160	1467	0	2416
ALHF_00559.g318	LOC101889711	97.97	1131	23	0	1	1131	1	1131	0	1962
ALHF_00560.g319	LOC101888364	99.5	1008	5	0	1	1008	1	1008	0	1834
ALHF_00563.g320	LOC101892400	97.86	654	8	3	69	719	2073	2723	0	1125
ALHF_00564.g321	LOC101890870	97.51	885	22	0	1	885	130	1014	0	1513
ALHF_00565.g322	LOC101895551	97.08	411	12	0	1	411	1	411	0	693
ALHF_00567.g323	LOC101890358	99.52	1248	6	0	1	1248	1	1248	0	2272
ALHF_00569.g324	LOC101891492	99.7	1653	5	0	1	1653	1	1653	0	3025
ALHF_00572.g325	LOC101899197	99.91	2178	2	0	1	2178	1	2178	0	4012
ALHF_00573.g326	LOC101891567	98.25	684	12	0	1	684	1	684	0	1197
ALHF_00574.g327	LOC101894477	97.09	1441	37	4	1	1437	1	1440	0	2423
ALHF_00578.g328	LOC101897732	98.66	1423	19	0	1	1423	1	1423	0	2523
ALHF_00587.g331	LOC101888848	98.67	750	10	0	1	750	1	750	0	1330
ALHF_00591.g332	LOC101894109	99.07	1080	10	0	1	1080	1	1080	0	1940
ALHF_00594.g333	LOC101900440	98.65	1407	19	0	2164	3570	4156	5562	0	2494
ALHF_00596.g334	LOC101895452	95.75	1294	35	10	82	1356	1	1293	0	2067
ALHF_00601.g335	LOC101896186	98.47	1701	26	0	1	1701	1	1701	0	2998
ALHF_00602.g336	LOC101897535	99.08	765	7	0	52	816	37	801	0	1375
ALHF_00604.g337	LOC101893078	97.95	1560	32	0	1	1560	1	1560	0	2704
ALHF_00605.g338	LOC101890348	99.33	447	3	0	1	447	5422	5868	0	809
ALHF_00610.g340	LOC101900590	99.7	3624	11	0	1	3624	769	4392	0	6632
ALHF_00613.g341	LOC101899871	99.21	1143	9	0	1	1143	1	1143	0	2061
ALHF_00614.g342	LOC101893134	98.58	4713	67	0	1	4713	1705	6417	0	8333
ALHF_00615.g343	LOC101890098	99.61	1545	6	0	1	1545	172	1716	0	2820
ALHF_00621.g345	LOC101893055	99.61	7464	29	0	1	7464	19	7482	0	1.362e+04
ALHF_00624.g346	LOC101894311	99.87	768	1	0	1	768	9004	9771	0	1413
ALHF_00625.g347	LOC101889275	97.57	1360	31	2	1	1359	382	1740	0	2327
ALHF_00626.g348	LOC101887629	99.28	2788	20	0	1	2788	457	3244	0	5038
ALHF_00628.g349	LOC101897160	99.85	1320	2	0	1	1320	1	1320	0	2427
ALHF_00629.g350	LOC101894298	99.24	396	3	0	67	462	1	396	0	715
ALHF_00630.g351	LOC101894143	98.32	10150	169	2	1	10149	1	10149	0	1.780e+04
ALHF_00632.g352	LOC101901517	98.3	2181	31	5	1	2178	7	2184	0	3818
ALHF_00633.g353	LOC101901507	98.62	942	13	0	1	942	145	1086	0	1668
ALHF_00636.g354	LOC101890227	99.06	1389	13	0	67	1455	1	1389	0	2494
ALHF_00638.g355	LOC101898473	98.88	715	8	0	1	715	4882	5596	0	1277
ALHF_00639.g356	LOC101895666	98.09	366	7	0	1	366	745	1110	0	638
ALHF_00640.g357	LOC101892958	100	1155	0	0	1	1155	1	1155	0	2134
ALHF_00644.g358	LOC101900726	96.87	479	15	0	1	479	1	479	0	802
ALHF_00646.g359	LOC101890405	100	399	0	0	1	399	442	840	0	737
ALHF_00648.g361	LOC101900990	99.91	1143	1	0	1	1143	1	1143	0	2106
ALHF_00649.g362	LOC101891086	98.07	726	14	0	1	726	1	726	0	1264
ALHF_00653.g364	LOC101894752	96.35	1232	45	0	1	1232	1	1232	0	2026
ALHF_00654.g365	LOC101896620	99.15	828	7	0	1	828	13	840	0	1491
ALHF_00656.g366	LOC101896906	96.98	1356	41	0	1	1356	1	1356	0	2278
ALHF_00657.g367	LOC101898541	98.54	1854	24	2	1	1851	1	1854	0	3271
ALHF_00658.g368	LOC101897751	98.03	2130	42	0	1	2130	613	2742	0	3701
ALHF_00659.g369	LOC101896415	97.57	740	14	4	1	738	1	738	0	1264
ALHF_00661.g371	LOC101893120	99.85	7224	11	0	1	7224	1	7224	0	1.328e+04
ALHF_00666.g372	LOC101897839	99.88	2592	3	0	1	2592	127	2718	0	4771
ALHF_00667.g373	LOC101890430	99.95	1953	1	0	1	1953	1	1953	0	3602
ALHF_00676.g375	LOC101889109	99.9	1002	1	0	1	1002	1	1002	0	1845
ALHF_00678.g376	LOC101899169	99.5	2406	12	0	1	2406	1	2406	0	4377
ALHF_00682.g378	LOC101888671	97.08	960	28	0	1	960	61	1020	0	1618
ALHF_00683.g379	LOC101889897	98.62	870	12	0	1	870	2722	3591	0	1541
ALHF_00685.g381	LOC101891483	98.55	1797	26	0	1	1797	475	2271	0	3175
ALHF_00688.g382	LOC101891088	99.41	339	2	0	1	339	1	339	3e-176	616
ALHF_00692.g384	LOC101892815	98.58	846	12	0	1	846	175	1020	0	1496
ALHF_00694.g385	LOC101892106	99.57	1383	6	0	1	1383	1	1383	0	2521
ALHF_00700.g387	LOC101888905	96.97	1122	22	3	1	1122	1	1110	0	1873
ALHF_00707.g388	LOC101898823	99.8	1509	3	0	343	1851	1	1509	0	2771
ALHF_00714.g390	LOC101901668	98.33	1918	30	2	1	1917	1	1917	0	3363
ALHF_00719.g391	LOC101894162	98.09	1098	21	0	1	1098	355	1452	0	1912
ALHF_00727.g395	LOC101889819	97.21	1686	47	0	1	1686	1576	3261	0	2854
ALHF_00730.g397	LOC101889240	97.11	657	19	0	1	657	1528	2184	0	1109
ALHF_00732.g398	LOC101891296	98.63	3735	51	0	1	3735	688	4422	0	6615
ALHF_00733.g399	LOC101887919	97.42	891	23	0	1	891	1	891	0	1519
ALHF_00735.g400	LOC101892714	98.8	498	6	0	1	498	526	1023	0	887
ALHF_00738.g401	LOC101894282	96.66	897	30	0	1	897	1	897	0	1491
ALHF_00740.g402	LOC101900366	100	705	0	0	1	705	1	705	0	1303
ALHF_00742.g403	LOC101891046	99.92	1332	1	0	1	1332	1	1332	0	2455
ALHF_00743.g404	LOC101890892	99.08	1626	15	0	1	1626	1	1626	0	2920
ALHF_00745.g405	LOC101891834	98.02	1363	25	2	1	1362	394	1755	0	2366
ALHF_00746.g406	LOC101901296	96.47	1531	52	2	1	1530	1291	2820	0	2527
ALHF_00747.g407	LOC101889943	97.84	1757	38	0	37	1793	2413	4169	0	3035
ALHF_00748.g408	LOC101900014	98.57	4980	71	0	1	4980	1	4980	0	8804
ALHF_00751.g410	LOC101898545	99.38	1920	12	0	1	1920	55	1974	0	3480
ALHF_00755.g412	LOC101894184	99.49	5258	27	0	1	5258	1	5258	0	9561
ALHF_00756.g413	LOC101895993	99.77	876	2	0	1	876	151	1026	0	1607
ALHF_00757.g414	LOC101899521	99.51	1017	5	0	1	1017	1	1017	0	1851
ALHF_00758.g415	LOC101892510	99.79	945	2	0	1	945	28	972	0	1735
ALHF_00760.g416	LOC101895148	97.5	1362	16	2	1	1362	1	1344	0	2311
ALHF_00761.g417	LOC101899856	94.38	1014	54	3	1	1013	1	1012	0	1554
ALHF_00764.g418	LOC101890341	96.88	1536	24	7	1	1536	1	1512	0	2549
ALHF_00767.g419	LOC101901147	99.85	2601	4	0	1	2601	1	2601	0	4782
ALHF_00768.g420	LOC101895843	99.87	783	1	0	1	783	1	783	0	1441
ALHF_00769.g421	LOC101897422	99.79	959	2	0	1	959	577	1535	0	1762
ALHF_00771.g422	LOC101887332	97.11	1141	31	2	1	1140	487	1626	0	1923
ALHF_00776.g424	LOC101901606	99.23	1041	7	1	1	1041	419	1458	0	1877
ALHF_00778.g425	LOC101888479	99.3	993	7	0	1	993	385	1377	0	1796
ALHF_00779.g426	LOC101897480	99.08	2183	20	0	1711	3893	1	2183	0	3921
ALHF_00780.g427	LOC101894921	97.29	2174	55	4	1	2172	1	2172	0	3685
ALHF_00781.g428	LOC101899847	99.66	594	2	0	1	594	2521	3114	0	1086
ALHF_00783.g429	LOC101898320	95.48	2345	102	4	1	2343	628	2970	0	3740
ALHF_00786.g431	LOC101897663	99.34	603	4	0	1	603	1	603	0	1092
ALHF_00787.g432	LOC101891151	100	531	0	0	1	531	8431	8961	0	981
ALHF_00788.g433	LOC101898088	99.19	615	5	0	1	615	52	666	0	1109
ALHF_00793.g435	LOC101901573	97.19	2994	84	0	1	2994	535	3528	0	5064
ALHF_00796.g436	LOC101899416	99.63	1341	5	0	1	1341	2509	3849	0	2449
ALHF_00799.g437	LOC101897202	99.89	2685	3	0	1	2685	28	2712	0	4942
ALHF_00801.g438	LOC101892253	99.71	678	2	0	1	678	112	789	0	1242
ALHF_00804.g440	LOC101899263	99.73	1128	3	0	1	1128	1	1128	0	2067
ALHF_00807.g441	LOC101890751	89.62	1455	103	46	70	1500	70	1500	0	1807
ALHF_00808.g442	LOC101896736	100	1542	0	0	1	1542	1	1542	0	2848
ALHF_00809.g443	LOC101888527	97.66	599	9	4	415	1009	301	898	0	1024
ALHF_00815.g446	LOC101889135	99.3	711	5	0	1	711	1	711	0	1286
ALHF_00816.g447	LOC101891817	98.59	919	11	2	1	918	955	1872	0	1624
ALHF_00817.g448	LOC101900034	98.04	969	19	0	1	969	625	1593	0	1685
ALHF_00820.g449	LOC101895255	99.64	561	2	0	1	561	1	561	0	1026
ALHF_00821.g450	LOC101895255	99.62	522	2	0	1	522	1	522	0	953
ALHF_00823.g452	LOC101895363	98.54	2188	30	2	1	2187	1	2187	0	3862
ALHF_00827.g454	LOC101898759	97.94	5249	104	4	1	5247	1	5247	0	9092
ALHF_00829.g455	LOC101889675	100	882	0	0	1	882	1	882	0	1629
ALHF_00830.g456	LOC101896797	99.93	2898	2	0	1	2898	112	3009	0	5341
ALHF_00832.g457	LOC101890125	99.9	981	1	0	1	981	31	1011	0	1807
ALHF_00833.g458	LOC101894886	98.63	951	13	0	1	951	136	1086	0	1685
ALHF_00835.g459	LOC101893695	99.31	2027	14	0	1	2027	1	2027	0	3666
ALHF_00836.g460	LOC101895860	100	1155	0	0	451	1605	88	1242	0	2134
ALHF_00837.g461	LOC101889415	99.79	468	1	0	1	468	1	468	0	859
ALHF_00842.g463	LOC101892297	98.21	948	17	0	1	948	85	1032	0	1657
ALHF_00846.g465	LOC101898615	99.41	1704	10	0	1	1704	40	1743	0	3092
ALHF_00848.g466	LOC101893006	99.02	1428	14	0	1	1428	1	1428	0	2560
ALHF_00850.g468	LOC101901632	99	1206	12	0	1	1206	451	1656	0	2161
ALHF_00861.g474	LOC101897887	95	880	36	8	1	876	265	1140	0	1375
ALHF_00862.g475	LOC101901477	99.22	2052	16	0	1	2052	31	2082	0	3701
ALHF_00863.g476	LOC101901477	99.28	2094	15	0	1	2094	31	2124	0	3784
ALHF_00866.g477	LOC101899191	99.87	1569	2	0	1	1569	1	1569	0	2887
ALHF_00869.g479	LOC101898760	99.58	1185	5	0	1	1185	394	1578	0	2161
ALHF_00871.g480	LOC101898463	99.77	3105	7	0	1	3105	1	3105	0	5696
ALHF_00872.g481	LOC101891510	99.6	1764	7	0	1	1764	94	1857	0	3219
ALHF_00873.g482	LOC101895780	99.54	867	4	0	1	867	1969	2835	0	1580
ALHF_00874.g483	LOC101892485	98.35	1395	2	4	1	1374	1	1395	0	2429
ALHF_00875.g484	LOC101897225	99.71	1365	4	0	1	1365	1	1365	0	2499
ALHF_00878.g485	LOC101900559	99.35	1222	8	0	1	1222	1	1222	0	2213
ALHF_00882.g487	LOC101895656	98.81	1515	18	0	1	1515	16	1530	0	2699
ALHF_00885.g488	LOC101892395	99.03	2172	21	0	1	2172	1	2172	0	3895
ALHF_00886.g489	LOC101894027	97.98	840	17	0	1	840	1	840	0	1458
ALHF_00891.g493	LOC101898780	100	1437	0	0	1	1437	1	1437	0	2654
ALHF_00895.g495	LOC101898885	99.58	480	2	0	1	480	1	480	0	876
ALHF_00896.g496	LOC101887715	99.86	702	1	0	1	702	1	702	0	1291
ALHF_00897.g497	LOC101901604	98.08	1926	37	0	1	1926	1	1926	0	3352
ALHF_00899.g498	LOC101887381	99.22	771	6	0	1	771	1	771	0	1391
ALHF_00904.g501	LOC101890327	94.99	778	37	2	1	777	1	777	0	1219
ALHF_00905.g502	LOC101888070	99.91	2289	2	0	1	2289	1	2289	0	4217
ALHF_00906.g503	LOC101891371	99.41	1025	6	0	1	1025	1	1025	0	1860
ALHF_00908.g504	LOC101899329	99.5	606	3	0	1	606	1	606	0	1103
ALHF_00913.g507	LOC101891116	99.45	1278	7	0	1	1278	1	1278	0	2322
ALHF_00916.g508	LOC101897075	99.33	1353	9	0	1	1353	2848	4200	0	2449
ALHF_00918.g509	LOC101890623	99.83	1179	2	0	1	1179	1	1179	0	2167
ALHF_00919.g510	LOC101887994	99.73	3747	10	0	1	3747	1	3747	0	6865
ALHF_00920.g511	LOC101895964	97.19	1955	50	4	495	2445	396	2349	0	3301
ALHF_00921.g512	LOC101889168	98.16	705	13	0	1	705	1	705	0	1230
ALHF_00922.g513	LOC101895176	100	1314	0	0	1	1314	124	1437	0	2427
ALHF_00924.g515	LOC101887441	98.53	1158	17	0	1	1158	1	1158	0	2045
ALHF_00932.g517	LOC101893966	96.26	348	7	4	1	342	3628	3975	4e-161	566
ALHF_00934.g518	LOC101899700	98.8	999	12	0	1	999	1	999	0	1779
ALHF_00936.g519	LOC101889289	99.94	6541	1	1	1275	7815	2007	8544	0	1.205e+04
ALHF_00942.g522	LOC101897701	99.66	891	3	0	1	891	145	1035	0	1629
ALHF_00948.g525	LOC101889251	99.03	924	9	0	1	924	430	1353	0	1657
ALHF_00951.g526	LOC101894263	98.35	1876	31	0	1	1876	1	1876	0	3293
ALHF_00952.g527	LOC101900512	98.71	776	10	0	428	1203	80	855	0	1378
ALHF_00953.g528	LOC101895193	100	300	0	0	1	300	1	300	7e-158	555
ALHF_00956.g529	LOC101895869	99.46	552	3	0	1	552	67	618	0	1003
ALHF_00958.g530	LOC101898701	97.64	678	16	0	1	678	853	1530	0	1164
ALHF_00960.g531	LOC101894321	100	690	0	0	1	690	1	690	0	1275
ALHF_00967.g532	LOC101898985	96.21	1320	44	6	1	1317	3346	4662	0	2156
ALHF_00968.g533	LOC101897288	99.45	903	5	0	1	903	13	915	0	1640
ALHF_00969.g534	LOC101891117	100	1008	0	0	1	1008	85	1092	0	1862
ALHF_00971.g536	LOC101888646	99.87	768	1	0	1	768	1	768	0	1413
ALHF_00976.g538	LOC101895576	98.33	300	5	0	1	300	1	300	1e-149	527
ALHF_00977.g539	LOC101896323	97.37	3159	77	6	1	3156	1	3156	0	5369
ALHF_00978.g540	LOC101898001	100	489	0	0	1	489	1	489	0	904
ALHF_00979.g541	LOC101900484	99.79	6171	13	0	1	6171	1519	7689	0	1.132e+04
ALHF_00987.g544	LOC101901188	99.68	3790	10	2	1	3789	1	3789	0	6931
ALHF_00994.g547	LOC101893641	98.2	3003	51	2	1	3000	31	3033	0	5243
ALHF_00998.g548	LOC101899957	99.84	3726	6	0	1	3726	61	3786	0	6848
ALHF_00999.g549	LOC101889798	100	1602	0	0	1	1602	1	1602	0	2959
ALHF_01002.g550	LOC101890161	100	2016	0	0	1	2016	1	2016	0	3723
ALHF_01003.g551	LOC101898035	99.13	2058	18	0	1	2058	268	2325	0	3701
ALHF_01004.g552	LOC101895987	99.17	483	4	0	1	483	1	483	0	870
ALHF_01005.g553	LOC101895119	93.51	971	53	6	1	969	352	1314	0	1435
ALHF_01006.g554	LOC101900675	97.18	354	10	0	1	354	13471	13824	4e-171	599
ALHF_01008.g555	LOC101895175	99.69	966	3	0	1	966	862	1827	0	1768
ALHF_01010.g556	LOC101898625	99.06	533	5	0	1	533	1	533	0	957
ALHF_01015.g560	LOC101896047	98.68	1515	20	0	1	1515	1	1515	0	2687
ALHF_01017.g561	LOC101888759	95.72	1238	53	0	1	1238	1	1238	0	1993
ALHF_01022.g563	LOC101889110	97.26	2775	76	0	1	2775	1	2775	0	4704
ALHF_01025.g565	LOC101891214	99.78	1821	4	0	1	1821	751	2571	0	3341
ALHF_01026.g566	LOC101892712	99.72	1791	5	0	1	1791	1183	2973	0	3280
ALHF_01027.g567	LOC101901644	96.67	751	25	0	1	751	196	946	0	1249
ALHF_01028.g568	LOC101891078	99.86	723	1	0	1	723	355	1077	0	1330
ALHF_01030.g569	LOC101898491	99.8	1974	4	0	1	1974	1	1974	0	3624
ALHF_01031.g570	LOC101892558	99.87	750	1	0	1	750	1	750	0	1380
ALHF_01034.g571	LOC101895780	99.49	777	4	0	1	777	1969	2745	0	1413
ALHF_01035.g572	LOC101890579	99.84	1218	2	0	1	1218	352	1569	0	2239
ALHF_01038.g573	LOC101895871	99.06	741	7	0	1	741	1	741	0	1330
ALHF_01041.g575	LOC101890969	100	843	0	0	1	843	280	1122	0	1557
ALHF_01044.g576	LOC101894151	100	1485	0	0	1	1485	46	1530	0	2743
ALHF_01046.g577	LOC101900670	100	612	0	0	1	612	1	612	0	1131
ALHF_01048.g578	LOC101888289	99.7	991	1	2	1	990	1	990	0	1812
ALHF_01049.g579	LOC101898956	99.53	849	4	0	49	897	1	849	0	1546
ALHF_01050.g580	LOC101893904	97.08	2496	43	12	1	2478	1306	3789	0	4178
ALHF_01053.g581	LOC101896177	99.93	1494	1	0	1	1494	1	1494	0	2754
ALHF_01058.g582	LOC101900792	98.95	1147	12	0	1	1147	1	1147	0	2052
ALHF_01059.g583	LOC101900976	99.78	930	2	0	1	930	1	930	0	1707
ALHF_01061.g585	LOC101894423	99.04	1665	15	1	1	1665	383	2046	0	2985
ALHF_01066.g587	LOC101900236	97.41	1389	36	0	1	1389	1	1389	0	2366
ALHF_01069.g589	LOC101892130	98.34	1811	27	1	1415	3222	5	1815	0	3175
ALHF_01070.g590	LOC101895851	97.72	1228	26	2	1	1227	1	1227	0	2111
ALHF_01074.g592	LOC101893647	99.63	1881	7	0	1	1881	1	1881	0	3435
ALHF_01075.g593	LOC101899488	99.37	948	6	0	544	1491	499	1446	0	1718
ALHF_01076.g594	LOC101899488	99.52	1446	7	0	1	1446	1	1446	0	2632
ALHF_01079.g595	LOC101890293	100	1941	0	0	1	1941	1687	3627	0	3585
ALHF_01085.g599	LOC101889654	97.13	3416	94	4	1	3414	181	3594	0	5762
ALHF_01089.g602	LOC101899235	99.68	624	2	0	1	624	1	624	0	1142
ALHF_01090.g603	LOC101900840	99.75	1224	3	0	1	1224	1	1224	0	2244
ALHF_01096.g606	LOC101897213	98.25	744	13	0	1	744	166	909	0	1303
ALHF_01098.g607	LOC101890166	99.55	1107	5	0	1	1107	160	1266	0	2017
ALHF_01099.g608	LOC101898082	99.95	2109	1	0	1	2109	247	2355	0	3890
ALHF_01100.g609	LOC101897602	96.21	448	13	4	14	459	2	447	0	730
ALHF_01101.g610	LOC101896861	98.18	1482	24	2	1	1482	1	1479	0	2584
ALHF_01103.g611	LOC101894033	99.88	1719	2	0	1	1719	1	1719	0	3164
ALHF_01104.g612	LOC101893700	97.73	1986	45	0	1	1986	49	2034	0	3419
ALHF_01109.g614	LOC101900392	96.22	450	17	0	1	450	1	450	0	737
ALHF_01111.g616	LOC101888588	99.84	2577	4	0	1	2577	1	2577	0	4737
ALHF_01116.g617	LOC101897483	99.85	651	1	0	1	651	1	651	0	1197
ALHF_01117.g618	LOC101890435	98.09	997	17	2	1	996	58	1053	0	1735
ALHF_01118.g619	LOC101889916	99.65	576	2	0	1	576	1	576	0	1053
ALHF_01119.g620	LOC101890597	99.31	2607	17	1	691	3297	1	2606	0	4713
ALHF_01126.g622	LOC101898524	98.2	2172	38	1	1	2172	466	2636	0	3794
ALHF_01127.g623	LOC101901419	97.4	1654	41	2	1	1653	1	1653	0	2815
ALHF_01134.g624	LOC101900457	96.25	854	21	7	1	849	1	848	0	1389
ALHF_01138.g625	LOC101900773	95.95	1406	53	4	1	1404	1	1404	0	2278
ALHF_01140.g626	LOC101900334	100	3669	0	0	1	3669	1	3669	0	6776
ALHF_01143.g627	LOC101889088	96.71	1400	36	9	1	1398	1	1392	0	2322
ALHF_01146.g628	LOC101888291	95.79	1615	60	8	1	1611	1	1611	0	2599
ALHF_01147.g629	LOC101887796	98.83	513	6	0	1	513	1	513	0	915
ALHF_01151.g630	LOC101896040	100	1011	0	0	1	1011	1	1011	0	1868
ALHF_01152.g631	LOC101893202	97.71	2625	60	0	1	2625	343	2967	0	4516
ALHF_01154.g632	LOC101897485	97.99	1791	36	0	1	1791	1	1791	0	3109
ALHF_01156.g633	LOC101890803	99.69	960	3	0	1	960	1	960	0	1757
ALHF_01161.g634	LOC101893381	99.48	963	5	0	1	963	166	1128	0	1751
ALHF_01161.g635	LOC101893900	100	897	0	0	1	897	385	1281	0	1657
ALHF_01162.g636	LOC101890100	99.58	477	2	0	1	477	1	477	0	870
ALHF_01166.g637	LOC101894701	98.32	715	7	3	1	714	805	1515	0	1249
ALHF_01167.g638	LOC101893876	94.73	835	38	6	1	832	1072	1903	0	1293
ALHF_01168.g639	LOC101896968	100	1448	0	0	1	1448	559	2006	0	2675
ALHF_01169.g640	LOC101898656	99.6	999	4	0	1	999	1	999	0	1823
ALHF_01172.g641	LOC101901113	100	672	0	0	1	672	661	1332	0	1242
ALHF_01174.g642	LOC101890379	97.48	1113	28	0	1	1113	1	1113	0	1901
ALHF_01175.g643	LOC101901261	99.35	768	5	0	1	768	517	1284	0	1391
ALHF_01176.g644	LOC101899232	98.45	711	11	0	1	711	1	711	0	1253
ALHF_01182.g646	LOC101892280	96.98	1158	35	0	1	1158	1	1158	0	1945
ALHF_01184.g648	LOC101892132	99.83	1176	2	0	1	1176	4993	6168	0	2161
ALHF_01185.g649	LOC101888356	96.06	432	17	0	1	432	163	594	0	704
ALHF_01186.g650	LOC101895561	95.25	1706	77	4	1	1704	1	1704	0	2699
ALHF_01187.g651	LOC101895356	97.92	1542	26	1	1	1536	1	1542	0	2665
ALHF_01191.g652	LOC101897812	99.65	1149	4	0	1	1149	37	1185	0	2100
ALHF_01194.g654	LOC101898593	99.76	837	2	0	1	837	235	1071	0	1535
ALHF_01195.g655	LOC101888361	99.53	5568	26	0	1	5568	1	5568	0	1.014e+04
ALHF_01196.g656	LOC101892868	98.19	663	12	0	1	663	1	663	0	1158
ALHF_01198.g657	LOC101887844	99.74	1917	4	1	1	1917	1	1916	0	3511
ALHF_01201.g658	LOC101894970	98.62	435	6	0	1	435	1	435	0	771
ALHF_01204.g659	LOC101889229	99.31	1746	12	0	1	1746	148	1893	0	3158
ALHF_01205.g660	LOC101892099	100	360	0	0	1	360	1	360	0	665
ALHF_01207.g661	LOC101900327	99.88	807	1	0	1	807	1	807	0	1485
ALHF_01208.g662	LOC101899765	98.64	3168	31	5	1	3168	1	3156	0	5602
ALHF_01209.g663	LOC101899765	99	3096	31	0	1	3096	1	3096	0	5546
ALHF_01210.g664	LOC101900255	99.78	1818	4	0	1	1818	1	1818	0	3336
ALHF_01212.g665	LOC101887262	98.66	7297	96	2	1	7296	1	7296	0	1.293e+04
ALHF_01214.g666	LOC101895307	97.99	1692	34	0	1	1692	1	1692	0	2937
ALHF_01218.g668	LOC101900972	99.83	2330	4	0	17	2346	35	2364	0	4281
ALHF_01220.g669	LOC101901406	99.81	2079	4	0	1	2079	1	2079	0	3818
ALHF_01223.g670	LOC101893212	99.91	1062	1	0	1	1062	3622	4683	0	1956
ALHF_01224.g671	LOC101890589	99.45	1647	9	0	1	1647	799	2445	0	2992
ALHF_01225.g672	LOC101901317	97.22	1259	30	4	753	2010	4416	5670	0	2126
ALHF_01230.g673	LOC101887506	96.64	2146	64	8	1	2142	1	2142	0	3557
ALHF_01236.g675	LOC101897841	100	1326	0	0	1	1326	235	1560	0	2449
ALHF_01238.g676	LOC101897104	98.91	1566	17	0	4	1569	1	1566	0	2798
ALHF_01239.g677	LOC101898233	99.53	1056	5	0	1	1056	1	1056	0	1923
ALHF_01242.g679	LOC101896066	97.41	348	9	0	1	348	1252	1599	2e-169	593
ALHF_01244.g680	LOC101896017	99.88	2472	3	0	1	2472	1	2472	0	4549
ALHF_01245.g681	LOC101889179	99.75	813	2	0	1	813	1	813	0	1491
ALHF_01246.g682	LOC101900969	98.3	471	8	0	1	471	757	1227	0	826
ALHF_01249.g683	LOC101893343	96.29	755	24	4	1	753	1	753	0	1236
ALHF_01250.g684	LOC101901588	99.25	1338	10	0	1	1338	1	1338	0	2416
ALHF_01253.g685	LOC101889805	99.34	3489	23	0	1	3489	67	3555	0	6316
ALHF_01264.g689	LOC101893881	98.85	1131	13	0	1	1131	4501	5631	0	2017
ALHF_01266.g690	LOC101895911	98.15	2049	38	0	1	2049	2380	4428	0	3574
ALHF_01267.g691	LOC101889488	99.57	462	2	0	1	462	169	630	0	843
ALHF_01268.g692	LOC101893748	99.64	555	2	0	1	555	700	1254	0	1014
ALHF_01269.g693	LOC101889253	100	657	0	0	1	657	208	864	0	1214
ALHF_01270.g694	LOC101891194	99.55	1986	9	0	1	1986	1	1986	0	3618
ALHF_01272.g695	LOC101892928	99.46	1839	10	0	1	1839	1	1839	0	3341
ALHF_01273.g696	LOC101892928	99.43	1764	10	0	1	1764	1	1764	0	3203
ALHF_01274.g697	LOC101892928	99.46	1839	10	0	1	1839	1	1839	0	3341
ALHF_01275.g698	LOC101892928	99.43	1764	10	0	1	1764	1	1764	0	3203
ALHF_01276.g699	LOC101897147	99.83	1158	2	0	1	1158	1	1158	0	2128
ALHF_01279.g701	LOC101900563	100	945	0	0	1	945	127	1071	0	1746
ALHF_01283.g703	LOC101894311	100	563	0	0	1	563	2737	3299	0	1040
ALHF_01284.g704	LOC101896804	97.95	439	8	1	1	439	1	438	0	760
ALHF_01286.g705	LOC101893857	99.48	3828	20	0	1	3828	1	3828	0	6959
ALHF_01291.g706	LOC101895054	98.11	1326	25	0	1	1326	250	1575	0	2311
ALHF_01294.g708	LOC101900980	99.5	3819	19	0	1	3819	1	3819	0	6948
ALHF_01298.g710	LOC101892260	99.56	678	3	0	1	678	1	678	0	1236
ALHF_01305.g711	LOC101895308	100	1122	0	0	1	1122	1	1122	0	2073
ALHF_01306.g712	LOC101892231	100	759	0	0	1	759	1	759	0	1402
ALHF_01307.g713	LOC101895722	97.93	2026	40	2	1	2025	1	2025	0	3507
ALHF_01308.g714	LOC101894746	100	2220	0	0	1	2220	349	2568	0	4100
ALHF_01309.g715	LOC101899936	98.9	2001	19	1	1	2001	694	2691	0	3570
ALHF_01311.g716	LOC101901391	98.68	681	9	0	55	735	1	681	0	1208
ALHF_01313.g717	LOC101895003	99.5	600	3	0	1	600	292	891	0	1092
ALHF_01314.g718	LOC101898142	99.77	864	2	0	1	864	202	1065	0	1585
ALHF_01317.g719	LOC101892454	98.56	1317	19	0	1	1317	562	1878	0	2327
ALHF_01319.g720	LOC101896816	99.46	2389	10	2	1803	4188	2226	4614	0	4337
ALHF_01321.g721	LOC101898202	100	708	0	0	1	708	1	708	0	1308
ALHF_01325.g723	LOC101889363	97.81	1278	26	2	314	1590	245	1521	0	2204
ALHF_01326.g724	LOC101901277	99.82	567	1	0	1	567	82	648	0	1042
ALHF_01329.g725	LOC101900585	98.1	1209	23	0	1	1209	1	1209	0	2106
ALHF_01333.g726	LOC101887620	100	417	0	0	1	417	1	417	0	771
ALHF_01335.g727	LOC101896767	96.93	1074	33	0	1	1074	133	1206	0	1801
ALHF_01336.g728	LOC101901400	98.57	2731	28	8	1	2727	1	2724	0	4817
ALHF_01337.g729	LOC101896026	99.11	900	8	0	1	900	1	900	0	1618
ALHF_01338.g730	LOC101887240	96.04	1112	40	4	1	1110	1	1110	0	1807
ALHF_01339.g731	LOC101890640	99.72	1779	5	0	1	1779	1	1779	0	3258
ALHF_01342.g732	LOC101896512	99.05	4743	45	0	1	4743	1162	5904	0	8510
ALHF_01345.g733	LOC101893158	99.64	1377	5	0	1	1377	367	1743	0	2516
ALHF_01346.g734	LOC101894739	100	2052	0	0	1	2052	1	2052	0	3790
ALHF_01349.g735	LOC101888288	98.09	1414	25	2	1	1413	1	1413	0	2460
ALHF_01350.g736	LOC101896472	98.66	2454	33	0	1	2454	1	2454	0	4349
ALHF_01351.g737	LOC101887298	97.8	820	13	3	1	819	1	816	0	1410
ALHF_01352.g738	LOC101891733	99.72	2523	7	0	1	2523	1	2523	0	4621
ALHF_01353.g739	LOC101901031	100	894	0	0	1	894	1	894	0	1652
ALHF_01355.g740	LOC101895302	97.88	378	8	0	1	378	1	378	0	654
ALHF_01357.g741	LOC101900348	98.67	677	9	0	1465	2141	10	686	0	1201
ALHF_01360.g742	LOC101893321	97.8	1497	33	0	1	1497	91	1587	0	2582
ALHF_01361.g743	LOC101895496	96.8	1314	39	1	1	1314	2845	4155	0	2191
ALHF_01362.g744	LOC101894976	96.37	3936	131	12	1	3930	256	4185	0	6466
ALHF_01366.g745	LOC101897859	99.24	1833	11	1	1279	3111	910	2739	0	3304
ALHF_01368.g746	LOC101889795	99.14	1629	14	0	1	1629	16	1644	0	2931
ALHF_01370.g748	LOC101895203	99.4	1847	11	0	17	1863	56	1902	0	3350
ALHF_01372.g749	LOC101888593	98.06	465	9	0	1	465	1	465	0	809
ALHF_01373.g750	LOC101889046	99.49	1584	8	0	1	1584	1	1584	0	2881
ALHF_01375.g752	LOC101896974	99.89	885	1	0	1	885	214	1098	0	1629
ALHF_01378.g754	LOC101888758	99.12	1815	10	3	1	1815	61	1869	0	3258
ALHF_01380.g755	LOC101888627	99.9	1038	1	0	1	1038	475	1512	0	1912
ALHF_01383.g756	LOC101887225	98.27	405	7	0	1	405	532	936	0	710
ALHF_01384.g757	LOC101895284	98.85	780	9	0	1	780	1	780	0	1391
ALHF_01385.g758	LOC101887624	98.16	1899	35	0	1	1899	124	2022	0	3314
ALHF_01388.g759	LOC101900227	99.7	2016	6	0	1	2016	1	2016	0	3690
ALHF_01390.g760	LOC101890500	99.47	2085	11	0	1	2085	1	2085	0	3790
ALHF_01392.g762	LOC101892269	99.95	2028	1	0	232	2259	745	2772	0	3740
ALHF_01393.g763	LOC101895549	99.29	2389	17	0	1326	3714	17088	19476	0	4318
ALHF_01394.g764	LOC101901062	99.46	551	3	0	1	551	229	779	0	1002
ALHF_01399.g766	LOC101889670	97.65	1826	39	4	574	2397	1051	2874	0	3131
ALHF_01401.g767	LOC101890653	97.37	2742	66	6	1	2739	1	2739	0	4660
ALHF_01403.g768	LOC101899903	100	531	0	0	1	531	1	531	0	981
ALHF_01404.g769	LOC101896709	99.73	2196	6	0	1	2196	151	2346	0	4023
ALHF_01408.g771	LOC101898388	99.6	750	3	0	1	750	1	750	0	1369
ALHF_01410.g772	LOC101888731	99.19	1854	15	0	1	1854	1	1854	0	3341
ALHF_01415.g774	LOC101899780	98.83	942	11	0	1	942	88	1029	0	1679
ALHF_01419.g775	LOC101899736	100	381	0	0	1	381	1	381	0	704
ALHF_01420.g776	LOC101898153	97.77	1346	26	4	1	1344	154	1497	0	2316
ALHF_01422.g777	LOC101898811	99.96	2415	1	0	1	2415	1	2415	0	4455
ALHF_01423.g778	LOC101898811	99.94	1809	1	0	1	1809	544	2352	0	3336
ALHF_01425.g780	LOC101897400	99.77	1314	3	0	1	1314	1	1314	0	2410
ALHF_01427.g782	LOC101892595	97.59	913	20	2	1	912	1	912	0	1563
ALHF_01428.g783	LOC101895558	97.63	1855	44	0	1	1855	781	2635	0	3182
ALHF_01429.g784	LOC101890897	99.58	945	4	0	1	945	1	945	0	1724
ALHF_01433.g787	LOC101893420	99.72	1056	3	0	1	1056	88	1143	0	1934
ALHF_01436.g788	LOC101890851	97.46	2400	50	9	1	2393	136	2531	0	4084
ALHF_01439.g789	LOC101901216	100	1350	0	0	1	1350	1	1350	0	2494
ALHF_01442.g791	LOC101890577	99.35	768	5	0	1	768	1	768	0	1391
ALHF_01453.g794	LOC101900454	100	810	0	0	1	810	157	966	0	1496
ALHF_01454.g795	LOC101899946	99.34	609	4	0	1	609	1	609	0	1103
ALHF_01456.g797	LOC101892072	99.8	1515	3	0	1	1515	1	1515	0	2782
ALHF_01459.g799	LOC101890600	99.47	756	4	0	1	756	1	756	0	1375
ALHF_01463.g800	LOC101895448	98.26	2179	36	2	1	2178	1	2178	0	3812
ALHF_01464.g801	LOC101897320	99.38	3532	13	3	1	3532	1	3523	0	6392
ALHF_01465.g802	LOC101887937	99.99	9469	0	1	1	9468	1	9469	0	1.748e+04
ALHF_01466.g803	LOC101887937	99.99	9469	0	1	1	9468	1	9469	0	1.748e+04
ALHF_01469.g804	LOC101896080	98.72	313	2	2	178	489	1657	1968	1e-157	555
ALHF_01470.g805	LOC101895072	98.96	1729	16	2	1	1728	1318	3045	0	3092
ALHF_01471.g806	LOC101898176	99.95	1980	1	0	1	1980	1	1980	0	3651
ALHF_01472.g807	LOC101891420	98.17	1476	27	0	1	1476	709	2184	0	2579
ALHF_01473.g808	LOC101892143	96.89	901	26	2	1	900	1	900	0	1507
ALHF_01477.g811	LOC101897267	99.76	2073	5	0	1	2073	361	2433	0	3801
ALHF_01478.g812	LOC101896322	98.71	930	12	0	1	930	1	930	0	1652
ALHF_01480.g813	LOC101888184	99.82	1134	2	0	1	1134	124	1257	0	2084
ALHF_01483.g814	LOC101896324	99.96	2726	1	0	1	2726	1	2726	0	5029
ALHF_01485.g815	LOC101901286	98.38	1980	29	1	1	1977	1	1980	0	3476
ALHF_01487.g816	LOC101898586	99.75	2796	7	0	1	2796	1	2796	0	5125
ALHF_01489.g818	LOC101887451	100	936	0	0	1	936	1243	2178	0	1729
ALHF_01490.g819	LOC101888074	94.91	884	35	10	1	879	214	1092	0	1375
ALHF_01495.g820	LOC101889280	99.89	870	1	0	1	870	1	870	0	1602
ALHF_01498.g821	LOC101898412	96.52	4195	138	8	1	4191	1	4191	0	6931
ALHF_01500.g822	LOC101896018	98.48	985	7	7	1	984	1	978	0	1729
ALHF_01502.g824	LOC101893938	98.42	1830	29	0	1	1830	1	1830	0	3219
ALHF_01504.g825	LOC101893736	97.97	2707	41	5	1	2706	1357	4050	0	4682
ALHF_01506.g826	LOC101887638	96.92	1654	49	2	1	1653	1	1653	0	2771
ALHF_01507.g827	LOC101894382	99.31	729	5	0	1	729	1	729	0	1319
ALHF_01512.g828	LOC101890289	98.91	1011	11	0	1	1011	1	1011	0	1807
ALHF_01513.g829	LOC101894609	97.64	594	14	0	1	594	1	594	0	1020
ALHF_01514.g830	LOC101897082	100	1164	0	0	1	1164	1	1164	0	2150
ALHF_01517.g832	LOC101898090	99.89	921	1	0	1	921	1	921	0	1696
ALHF_01521.g833	LOC101890385	97.21	1759	38	9	1	1758	1549	3297	0	2966
ALHF_01522.g834	LOC101890106	98.88	1071	12	0	1	1071	1	1071	0	1912
ALHF_01523.g835	LOC101895587	98.02	1515	30	0	1	1515	1	1515	0	2632
ALHF_01525.g836	LOC101888246	99.08	1638	15	0	1	1638	1	1638	0	2942
ALHF_01526.g837	LOC101887730	96.67	601	18	2	1	600	145	744	0	998
ALHF_01527.g838	LOC101901004	100	717	0	0	1	717	130	846	0	1325
ALHF_01529.g839	LOC101893694	100	1002	0	0	1	1002	412	1413	0	1851
ALHF_01532.g840	LOC101895337	99.58	474	2	0	1	474	40	513	0	865
ALHF_01533.g841	LOC101897064	99.39	495	3	0	1	495	1	495	0	898
ALHF_01535.g843	LOC101899396	98.71	1857	6	5	1	1839	349	2205	0	3280
ALHF_01540.g845	LOC101887273	99.85	3387	5	0	1	3387	2677	6063	0	6228
ALHF_01541.g846	LOC101890369	95.77	520	20	2	1	519	211	729	0	837
ALHF_01542.g847	LOC101900578	100	375	0	0	1	375	1	375	0	693
ALHF_01543.g848	LOC101899264	99.92	1269	1	0	229	1497	1	1269	0	2338
ALHF_01544.g850	LOC101891276	99.38	807	5	0	1	807	1	807	0	1463
ALHF_01545.g851	LOC101888763	97.6	1165	11	8	1	1149	1	1164	0	1980
ALHF_01546.g852	LOC101887356	100	399	0	0	1	399	1	399	0	737
ALHF_01551.g853	LOC101893762	94.71	831	29	6	1	816	583	1413	0	1277
ALHF_01553.g855	LOC101889775	98.85	610	7	0	1	610	1942	2551	0	1088
ALHF_01554.g856	LOC101893760	99.15	1287	11	0	1	1287	1	1287	0	2316
ALHF_01557.g858	LOC101890674	99.09	1323	12	0	1	1323	7774	9096	0	2377
ALHF_01563.g861	LOC101895131	99.15	939	8	0	1	939	1	939	0	1690
ALHF_01565.g863	LOC101897971	98.94	939	10	0	1	939	1	939	0	1679
ALHF_01569.g864	LOC101894543	100	1653	0	0	1	1653	1	1653	0	3053
ALHF_01570.g865	LOC101894160	98.91	549	3	1	1	549	55	600	0	977
ALHF_01572.g866	LOC101896012	99.4	504	3	0	1	504	1	504	0	915
ALHF_01575.g868	LOC101899490	99.03	621	6	0	1	621	1	621	0	1114
ALHF_01576.g869	LOC101893692	97.16	1480	40	2	1	1479	5353	6831	0	2499
ALHF_01576.g870	LOC101898470	99.19	2343	19	0	1	2343	58	2400	0	4222
ALHF_01577.g871	LOC101899009	99.55	5118	23	0	1	5118	3475	8592	0	9324
ALHF_01579.g872	LOC101894267	100	513	0	0	1	513	1	513	0	948
ALHF_01581.g873	LOC101901105	97.27	1137	31	0	928	2064	601	1737	0	1929
ALHF_01583.g875	LOC101895126	99.27	1236	9	0	1	1236	1	1236	0	2233
ALHF_01584.g876	LOC101888950	98.89	897	10	0	1	897	178	1074	0	1602
ALHF_01586.g878	LOC101900316	98.68	2274	30	0	1	2274	592	2865	0	4034
ALHF_01589.g880	LOC101888989	95.99	1273	49	2	1	1272	1	1272	0	2067
ALHF_01590.g881	LOC101896020	99.62	1578	6	0	1	1578	562	2139	0	2881
ALHF_01595.g882	LOC101894351	96.29	2800	93	10	1096	3888	1	2796	0	4584
ALHF_01598.g884	LOC101898663	98.48	2367	36	0	1	2367	1	2367	0	4172
ALHF_01599.g885	LOC101897335	95.68	1897	62	11	16	1902	463	2349	0	3031
ALHF_01600.g886	LOC101896697	99.92	1251	1	0	1	1251	1	1251	0	2305
ALHF_01602.g887	LOC101900737	99.23	2070	16	0	1	2070	1	2070	0	3735
ALHF_01605.g888	LOC101895819	100	1668	0	0	1	1668	1	1668	0	3081
ALHF_01606.g889	LOC101897870	99.75	1182	3	0	1	1182	1	1182	0	2167
ALHF_01607.g890	LOC101888807	99.63	2166	8	0	1	2166	1	2166	0	3956
ALHF_01609.g891	LOC101897436	99.42	861	5	0	1	861	406	1266	0	1563
ALHF_01610.g892	LOC101897938	100	1635	0	0	1	1635	118	1752	0	3020
ALHF_01612.g894	LOC101900962	98.26	1956	10	11	1	1932	1	1956	0	3402
ALHF_01613.g895	LOC101888460	100	777	0	0	1	777	1	777	0	1435
ALHF_01615.g896	LOC101889086	99.1	2226	20	0	1	2226	1	2226	0	4000
ALHF_01619.g899	LOC101892532	99.57	1170	5	0	1	1170	1	1170	0	2134
ALHF_01621.g900	LOC101899059	97.31	1861	48	2	1	1860	1	1860	0	3158
ALHF_01622.g901	LOC101893022	98.05	975	19	0	1	975	76	1050	0	1696
ALHF_01625.g903	LOC101895885	95.15	619	22	8	163	777	13	627	0	970
ALHF_01626.g904	LOC101895885	95.25	631	22	8	1	627	1	627	0	992
ALHF_01627.g905	LOC101895885	94.92	590	22	7	163	748	13	598	0	917
ALHF_01628.g906	LOC101895885	95.02	602	22	7	1	598	1	598	0	939
ALHF_01631.g907	LOC101901643	92.33	1395	83	23	1	1383	157	1539	0	1962
ALHF_01632.g908	LOC101898713	99.26	942	7	0	1	942	694	1635	0	1701
ALHF_01633.g909	LOC101895088	99.68	1560	2	3	961	2520	3949	5505	0	2850
ALHF_01635.g910	LOC101893476	99.6	504	2	0	1	504	2176	2679	0	920
ALHF_01636.g911	LOC101887340	99.63	1359	5	0	1	1359	1	1359	0	2483
ALHF_01637.g912	LOC101896033	100	351	0	0	190	540	1	351	0	649
ALHF_01638.g913	LOC101893073	100	1209	0	0	1	1209	1	1209	0	2233
ALHF_01639.g914	LOC101901693	99.72	1053	3	0	1	1053	1	1053	0	1929
ALHF_01643.g916	LOC101892911	99.71	1023	3	0	1	1023	1	1023	0	1873
ALHF_01644.g917	LOC101892911	99.71	1023	3	0	1	1023	1	1023	0	1873
ALHF_01645.g918	LOC101887842	100	549	0	0	1	549	1	549	0	1014
ALHF_01646.g919	LOC101899854	99.35	1224	8	0	1	1224	1	1224	0	2217
ALHF_01648.g920	LOC101890250	98.03	1471	18	5	1299	2760	176	1644	0	2545
ALHF_01649.g921	LOC101890250	98.36	1644	18	4	1	1635	1	1644	0	2878
ALHF_01651.g923	LOC101892568	95.11	327	10	1	3	323	819	1145	3e-144	510
ALHF_01653.g924	LOC101896022	92.59	3736	212	48	1216	4917	1492	5196	0	5304
ALHF_01654.g925	LOC101890088	99.61	1290	5	0	1	1290	1	1290	0	2355
ALHF_01655.g926	LOC101888535	99.56	1578	7	0	1	1578	1	1578	0	2876
ALHF_01656.g927	LOC101895484	99.38	1455	9	0	1	1455	4744	6198	0	2638
ALHF_01657.g928	LOC101900196	96.85	2098	57	6	1	2089	1	2098	0	3500
ALHF_01663.g931	LOC101898304	100	804	0	0	1	804	1	804	0	1485
ALHF_01665.g932	LOC101892967	99.68	1251	4	0	1	1251	1	1251	0	2289
ALHF_01667.g933	LOC101890168	99.48	386	2	0	1	386	1	386	0	702
ALHF_01669.g934	LOC101887274	97.43	2492	62	2	1	2491	1	2491	0	4246
ALHF_01670.g935	LOC101899215	98.57	1188	17	0	1	1188	55	1242	0	2100
ALHF_01671.g936	LOC101890781	98.37	2451	31	1	1	2442	289	2739	0	4296
ALHF_01673.g937	LOC101892030	99.28	1806	13	0	1	1806	1	1806	0	3264
ALHF_01674.g938	LOC101892729	99.03	822	8	0	1	822	1	822	0	1474
ALHF_01677.g941	LOC101893427	99.56	1134	5	0	1	1134	1	1134	0	2067
ALHF_01678.g942	LOC101898718	99.49	1170	6	0	1	1170	1	1170	0	2128
ALHF_01682.g944	LOC101888842	97.33	750	20	0	1	750	1	750	0	1275
ALHF_01683.g945	LOC101891268	97.19	711	20	0	1	711	1	711	0	1203
ALHF_01684.g946	LOC101895108	99.94	3399	2	0	1	3399	1	3399	0	6266
ALHF_01686.g947	LOC101900376	99.28	1815	13	0	1	1815	1	1815	0	3280
ALHF_01687.g948	LOC101897376	99.81	2088	4	0	1015	3102	1	2088	0	3834
ALHF_01689.g949	LOC101901338	99.58	2121	9	0	1	2121	1	2121	0	3868
ALHF_01692.g951	LOC101900836	98.98	2157	22	0	1	2157	862	3018	0	3862
ALHF_01694.g952	LOC101900743	99.92	2436	2	0	1	2436	1	2436	0	4488
ALHF_01696.g953	LOC101888979	97.35	453	12	0	1	453	1	453	0	771
ALHF_01697.g954	LOC101901481	99.21	2025	4	4	1	2013	73	2097	0	3640
ALHF_01704.g957	LOC101894481	99.48	582	3	0	1	582	4744	5325	0	1059
ALHF_01706.g958	LOC101887604	98.16	1632	30	0	1	1632	1	1632	0	2848
ALHF_01710.g960	LOC101896744	98.61	1292	18	0	620	1911	1046	2337	0	2287
ALHF_01716.g962	LOC101894079	100	342	0	0	1	342	1	342	0	632
ALHF_01720.g964	LOC101887431	97.37	1599	42	0	19	1617	220	1818	0	2721
ALHF_01722.g965	LOC101900258	100	1881	0	0	1	1881	157	2037	0	3474
ALHF_01723.g966	LOC101894796	96.76	1390	37	6	1	1386	1	1386	0	2311
ALHF_01727.g967	LOC101892245	98.81	1092	13	0	682	1773	1	1092	0	1945
ALHF_01728.g968	LOC101899542	99.53	1062	5	0	1	1062	1	1062	0	1934
ALHF_01730.g970	LOC101898882	98.36	1339	20	2	1	1338	1	1338	0	2350
ALHF_01731.g971	LOC101889716	99.32	1032	7	0	1	1032	1	1032	0	1868
ALHF_01733.g973	LOC101895007	99.25	534	4	0	1	534	247	780	0	965
ALHF_01736.g974	LOC101889276	99.81	4143	5	1	1	4140	1	4143	0	7603
ALHF_01738.g975	LOC101891740	99.31	1749	9	3	1	1749	1	1746	0	3160
ALHF_01741.g976	LOC101895390	94.71	643	32	2	1	642	1516	2157	0	998
ALHF_01743.g977	LOC101900180	99.78	918	2	0	1	918	208	1125	0	1685
ALHF_01744.g978	LOC101901220	97.39	307	6	2	612	917	672	977	2e-147	521
ALHF_01749.g980	LOC101894587	98.86	2025	23	0	667	2691	655	2679	0	3613
ALHF_01751.g981	LOC101891605	98.49	2385	36	0	1	2385	187	2571	0	4205
ALHF_01753.g983	LOC101901194	99.04	837	8	0	1	837	1	837	0	1502
ALHF_01757.g984	LOC101890325	99.83	1155	2	0	1	1155	28	1182	0	2122
ALHF_01758.g985	LOC101899781	100	1152	0	0	1	1152	1	1152	0	2128
ALHF_01760.g986	LOC101900041	98.74	1110	14	0	1	1110	1	1110	0	1973
ALHF_01761.g987	LOC101899175	100	1392	0	0	1	1392	1	1392	0	2571
ALHF_01762.g988	LOC101895229	97.61	1758	42	0	1	1758	1987	3744	0	3014
ALHF_01765.g989	LOC101889540	99.67	600	2	0	1	600	211	810	0	1098
ALHF_01767.g991	LOC101896798	98.93	840	9	0	1	840	1	840	0	1502
ALHF_01768.g992	LOC101889742	96.71	913	5	9	1	890	1	911	0	1496
ALHF_01770.g993	LOC101890409	99.76	843	2	0	1	843	1	843	0	1546
ALHF_01771.g994	LOC101887503	99.27	687	5	0	1	687	271	957	0	1242
ALHF_01772.g995	LOC101893291	96	1399	53	3	1	1397	142	1539	0	2270
ALHF_01775.g996	LOC101900212	99.43	351	2	0	1	351	331	681	0	638
ALHF_01776.g997	LOC101890265	99.94	1560	1	0	1	1560	1	1560	0	2876
ALHF_01778.g998	LOC101901126	99.74	1521	4	0	1	1521	1	1521	0	2787
ALHF_01779.g999	LOC101898721	98.55	1312	17	2	1180	2490	2062	3372	0	2316
ALHF_01780.g1000	LOC101897664	100	747	0	0	1	747	1	747	0	1380
ALHF_01784.g1002	LOC101889417	98.9	1459	14	2	1	1458	445	1902	0	2604
ALHF_01789.g1003	LOC101897591	99.29	2409	17	0	1	2409	481	2889	0	4355
ALHF_01791.g1004	LOC101895038	98.03	1722	34	0	1	1722	1189	2910	0	2992
ALHF_01792.g1005	LOC101887549	99.5	1591	8	0	3	1593	9	1599	0	2894
ALHF_01794.g1006	LOC101899634	99.61	2547	10	0	1	2547	70	2616	0	4649
ALHF_01797.g1008	LOC101888458	97.4	769	18	2	1	768	1	768	0	1308
ALHF_01800.g1010	LOC101892252	99.3	1143	8	0	1	1143	250	1392	0	2067
ALHF_01802.g1011	LOC101888332	99.61	1275	5	0	1	1275	493	1767	0	2327
ALHF_01803.g1012	LOC101899893	100	1866	0	0	1	1866	1	1866	0	3446
ALHF_01809.g1013	LOC101898223	100	888	0	0	1	888	220	1107	0	1640
ALHF_01810.g1014	LOC101891696	98.04	612	12	0	1	612	1	612	0	1064
ALHF_01811.g1015	LOC101892226	99.66	596	2	0	1	596	211	806	0	1090
ALHF_01813.g1017	LOC101891001	99.73	1842	5	0	1	1842	1	1842	0	3374
ALHF_01814.g1018	LOC101899154	98.71	3096	40	0	1	3096	1	3096	0	5496
ALHF_01816.g1019	LOC101887828	99.89	927	1	0	1	927	451	1377	0	1707
ALHF_01818.g1021	LOC101896371	98.74	1188	15	0	1	1188	193	1380	0	2111
ALHF_01819.g1022	LOC101889853	97.38	2175	57	0	2083	4257	2143	4317	0	3701
ALHF_01820.g1023	LOC101887761	99.25	937	7	0	364	1300	49	985	0	1692
ALHF_01822.g1025	LOC101891408	98.46	454	7	0	1	454	622	1075	0	800
ALHF_01823.g1026	LOC101897970	99.77	3447	8	0	1	3447	1	3447	0	6322
ALHF_01825.g1027	LOC101896966	99.87	771	1	0	1	771	1	771	0	1419
ALHF_01826.g1028	LOC101889861	99.42	3105	12	3	1	3105	5809	8907	0	5629
ALHF_01828.g1029	LOC101893456	99.54	1080	5	0	1	1080	1	1080	0	1967
ALHF_01829.g1030	LOC101900662	99.57	1407	6	0	1	1407	88	1494	0	2566
ALHF_01831.g1032	LOC101897285	98.55	1032	15	0	1	1032	1	1032	0	1823
ALHF_01833.g1034	LOC101897867	99.74	1538	4	0	1	1538	1	1538	0	2820
ALHF_01836.g1036	LOC101896707	99.01	3220	30	2	1	3219	1	3219	0	5768
ALHF_01839.g1038	LOC101895296	98.19	1605	29	0	1	1605	2179	3783	0	2804
ALHF_01840.g1039	LOC101899208	99.86	2850	4	0	1	2850	1	2850	0	5241
ALHF_01845.g1040	LOC101894599	99.52	627	3	0	1	627	1	627	0	1142
ALHF_01846.g1041	LOC101887323	99.93	1497	1	0	1	1497	1	1497	0	2760
ALHF_01851.g1042	LOC101899069	99.97	2994	1	0	1	2994	142	3135	0	5524
ALHF_01854.g1043	LOC101898738	97.07	444	13	0	1	444	1471	1914	0	749
ALHF_01855.g1044	LOC101898629	98.07	1506	29	0	1	1506	1	1506	0	2621
ALHF_01857.g1046	LOC101897802	98.74	1186	6	2	822	2007	198	1374	0	2098
ALHF_01858.g1047	LOC101899779	98.29	762	13	0	1	762	1	762	0	1336
ALHF_01860.g1048	LOC101890999	99.44	2310	13	0	1	2310	1	2310	0	4194
ALHF_01861.g1049	LOC101899516	99.45	2568	14	0	1	2568	58	2625	0	4665
ALHF_01868.g1053	LOC101891653	99.75	4035	10	0	1	4035	1	4035	0	7396
ALHF_01870.g1054	LOC101899035	98.87	441	5	0	1	441	199	639	0	787
ALHF_01871.g1055	LOC101887462	100	414	0	0	1	414	46	459	0	765
ALHF_01872.g1056	LOC101897176	99.37	3153	20	0	1048	4200	22	3174	0	5712
ALHF_01873.g1057	LOC101891759	98.28	1515	24	2	1	1514	1	1514	0	2652
ALHF_01875.g1058	LOC101894309	98.25	1773	28	2	1	1770	7564	9336	0	3099
ALHF_01876.g1059	LOC101897262	99.79	471	1	0	1	471	1	471	0	865
ALHF_01879.g1061	LOC101891942	99.07	3348	31	0	1	3348	247	3594	0	6011
ALHF_01881.g1062	LOC101888168	99.62	1857	7	0	1	1857	1	1857	0	3391
ALHF_01885.g1063	LOC101898639	100	975	0	0	1	975	1	975	0	1801
ALHF_01886.g1064	LOC101890968	98.99	594	6	0	1	594	1	594	0	1064
ALHF_01887.g1065	LOC101897892	97.1	1551	42	1	1	1548	58	1608	0	2612
ALHF_01889.g1066	LOC101893075	99.26	1482	11	0	1	1482	1	1482	0	2676
ALHF_01891.g1067	LOC101892451	94.94	810	41	0	1	810	1	810	0	1269
ALHF_01892.g1068	LOC101889065	98.16	544	7	2	3	543	48	591	0	946
ALHF_01893.g1069	LOC101888925	96.51	1090	30	5	1	1089	1	1083	0	1796
ALHF_01895.g1070	LOC101896058	98.08	624	12	0	1	624	1	624	0	1086
ALHF_01896.g1071	LOC101897713	99.39	651	4	0	1	651	1	651	0	1181
ALHF_01899.g1072	LOC101891747	95.65	1311	57	0	1	1311	1	1311	0	2106
ALHF_01901.g1073	LOC101896617	98.59	1626	17	3	1	1620	2950	4575	0	2870
ALHF_01902.g1074	LOC101899002	96.67	1441	40	4	1	1440	1	1434	0	2388
ALHF_01903.g1075	LOC101895375	100	420	0	0	1	420	1	420	0	776
ALHF_01906.g1076	LOC101895806	96.6	647	20	2	1	646	100	745	0	1072
ALHF_01907.g1077	LOC101892235	97.58	537	13	0	400	936	1	537	0	920
ALHF_01910.g1078	LOC101899300	99.75	1626	4	0	1	1626	3469	5094	0	2981
ALHF_01911.g1079	LOC101896628	99.77	861	2	0	1	861	85	945	0	1580
ALHF_01913.g1080	LOC101894220	99.81	1557	3	0	1	1557	1	1557	0	2859
ALHF_01914.g1081	LOC101893067	97.91	4265	85	4	1	4263	277	4539	0	7380
ALHF_01916.g1082	LOC101898436	99.95	2202	1	0	1	2202	130	2331	0	4061
ALHF_01918.g1083	LOC101887252	99.94	1680	1	0	1	1680	1	1680	0	3097
ALHF_01919.g1084	LOC101887252	99.94	1641	1	0	1	1641	1	1641	0	3025
ALHF_01920.g1085	LOC101892588	99.91	3212	3	0	1	3212	1	3212	0	5915
ALHF_01922.g1086	LOC101895349	99.44	3039	17	0	1	3039	1	3039	0	5518
ALHF_01923.g1087	LOC101889599	98.36	1098	15	1	1	1095	1	1098	0	1925
ALHF_01925.g1088	LOC101899888	98.94	564	6	0	1	564	370	933	0	1009
ALHF_01928.g1089	LOC101900155	100	306	0	0	1	306	1	306	3e-161	566
ALHF_01931.g1090	LOC101892283	99.16	474	4	0	1	474	1	474	0	854
ALHF_01933.g1091	LOC101893532	98.44	1926	30	0	1	1926	1	1926	0	3391
ALHF_01934.g1092	LOC101901558	98.11	1267	22	2	1	1266	1	1266	0	2206
ALHF_01935.g1093	LOC101901439	95.7	976	32	8	1	974	76	1043	0	1561
ALHF_01936.g1094	LOC101897748	100	447	0	0	1	447	1	447	0	826
ALHF_01941.g1096	LOC101888050	98.19	718	11	2	1	717	1	717	0	1253
ALHF_01944.g1098	LOC101889743	99.91	1158	1	0	1	1158	1	1158	0	2134
ALHF_01949.g1100	LOC101901673	96.99	3160	93	2	1	3159	1	3159	0	5308
ALHF_01950.g1101	LOC101901673	97.91	1242	26	0	1	1242	1	1242	0	2150
ALHF_01951.g1102	LOC101892535	95.43	941	30	9	1	933	1867	2802	0	1487
ALHF_01955.g1103	LOC101890034	99.64	555	2	0	1	555	47107	47661	0	1014
ALHF_01956.g1104	LOC101894042	99.65	564	2	0	1	564	1	564	0	1031
ALHF_01957.g1105	LOC101890542	99.19	495	4	0	1	495	3901	4395	0	893
ALHF_01958.g1106	LOC101896006	98.05	1434	28	0	1	1434	1	1434	0	2494
ALHF_01961.g1107	LOC101896539	76.19	147	25	10	2745	2886	1974	2115	2e-10	69.4
ALHF_01962.g1108	LOC101900909	97.83	922	18	2	1	921	1	921	0	1591
ALHF_01966.g1110	LOC101895390	95.75	2070	82	6	1	2067	58	2124	0	3330
ALHF_01970.g1111	LOC101896594	99.71	348	1	0	1	348	1	348	0	638
ALHF_01972.g1112	LOC101900661	100	1911	0	0	1	1911	1	1911	0	3530
ALHF_01974.g1113	LOC101892196	99.94	1539	1	0	73	1611	7	1545	0	2837
ALHF_01976.g1114	LOC101888381	98.48	1251	4	7	1	1251	1	1236	0	2191
ALHF_01979.g1116	LOC101887973	98.95	5598	59	0	1	5598	1324	6921	0	1.001e+04
ALHF_01981.g1117	LOC101901789	100	444	0	0	1	444	94	537	0	821
ALHF_01982.g1118	LOC101888654	99.36	471	3	0	106	576	34	504	0	854
ALHF_01985.g1119	LOC101889409	100	441	0	0	1	441	64	504	0	815
ALHF_01987.g1121	LOC101895253	95.44	1031	43	4	1	1029	202	1230	0	1640
ALHF_01988.g1122	LOC101896051	96.28	2097	75	1	1	2097	1	2094	0	3437
ALHF_01989.g1123	LOC101901601	99.92	2391	2	0	1	2391	1	2391	0	4405
ALHF_01990.g1124	LOC101901601	99.92	2391	2	0	1	2391	1	2391	0	4405
ALHF_01993.g1125	LOC101898114	97.16	774	22	0	1	774	1150	1923	0	1308
ALHF_01994.g1126	LOC101895202	98.87	1066	10	2	1	1065	106	1170	0	1901
ALHF_01995.g1127	LOC101901536	96.77	651	21	0	1	651	1	651	0	1086
ALHF_01999.g1129	LOC101897683	99.18	1950	16	0	1	1950	145	2094	0	3513
ALHF_02000.g1130	LOC101898208	98.36	2863	14	10	31	2869	1	2854	0	4996
ALHF_02001.g1131	LOC101898208	98.16	2555	14	10	31	2561	1	2546	0	4427
ALHF_02002.g1132	LOC101898208	98.16	2555	14	10	31	2561	1	2546	0	4427
ALHF_02004.g1134	LOC101900627	98.48	1254	16	2	1	1254	1594	2844	0	2207
ALHF_02006.g1135	LOC101900665	99.76	2535	6	0	1	2535	490	3024	0	4649
ALHF_02007.g1136	LOC101896118	98.3	2236	29	5	1	2233	1156	3385	0	3910
ALHF_02008.g1137	LOC101896118	98.34	2534	33	5	55	2585	961	3488	0	4438
ALHF_02010.g1139	LOC101891466	98.9	996	11	0	1	996	922	1917	0	1779
ALHF_02013.g1140	LOC101900522	98.97	969	10	0	1	969	1	969	0	1735
ALHF_02014.g1141	LOC101891671	99.42	342	2	0	43	384	352	693	9e-178	621
ALHF_02016.g1142	LOC101889036	97.58	495	12	0	1	495	961	1455	0	848
ALHF_02017.g1143	LOC101887489	100	1083	0	0	1	1083	1	1083	0	2001
ALHF_02018.g1144	LOC101901679	97.71	1005	23	0	1	1005	97	1101	0	1729
ALHF_02019.g1145	LOC101888723	98.84	774	9	0	1	774	1	774	0	1380
ALHF_02021.g1146	LOC101896469	99.69	1287	4	0	1	1287	85	1371	0	2355
ALHF_02023.g1148	LOC101901583	99.71	1371	4	0	1	1371	1	1371	0	2510
ALHF_02028.g1149	LOC101896266	96.78	3573	94	9	1	3555	1	3570	0	5941
ALHF_02029.g1150	LOC101891351	98.25	2806	47	2	1	2805	64	2868	0	4909
ALHF_02031.g1151	LOC101896156	98.57	1396	17	1	474	1866	2607	4002	0	2464
ALHF_02033.g1152	LOC101888515	98.95	477	5	0	1	477	1	477	0	854
ALHF_02036.g1154	LOC101892880	97.87	1078	23	0	1	1078	1	1078	0	1864
ALHF_02038.g1155	LOC101899012	98.8	831	10	0	1	831	1	831	0	1480
ALHF_02039.g1156	LOC101891623	99.81	1551	3	0	1	1551	1	1551	0	2848
ALHF_02043.g1157	LOC101890462	98.18	1209	22	0	1	1209	343	1551	0	2111
ALHF_02044.g1158	LOC101899436	99.23	2205	17	0	1	2205	1	2205	0	3978
ALHF_02046.g1159	LOC101893911	99.96	2562	1	0	1	2562	319	2880	0	4726
ALHF_02048.g1160	LOC101889806	99.91	4281	4	0	1	4281	1	4281	0	7884
ALHF_02048.g1161	LOC101889635	99.74	1515	4	0	1	1515	1210	2724	0	2776
ALHF_02049.g1162	LOC101896650	99.32	1168	6	2	1	1167	232	1398	0	2111
ALHF_02050.g1163	LOC101892137	98.83	2475	14	6	1	2475	1	2460	0	4396
ALHF_02051.g1164	LOC101891356	99.39	3432	21	0	1	3432	1	3432	0	6222
ALHF_02057.g1166	LOC101895059	99.11	2571	23	0	1	2571	1	2571	0	4621
ALHF_02059.g1167	LOC101894001	99.69	1287	4	0	1	1287	400	1686	0	2355
ALHF_02061.g1169	LOC101890819	99.94	1584	1	0	1	1584	1	1584	0	2920
ALHF_02063.g1171	LOC101895462	97.77	1303	27	2	1	1302	1	1302	0	2244
ALHF_02066.g1173	LOC101897632	99.67	1509	5	0	1	1509	1	1509	0	2760
ALHF_02067.g1174	LOC101888335	97.47	869	18	4	49	915	52	918	0	1480
ALHF_02068.g1175	LOC101890434	97.13	1914	55	0	1	1914	1	1914	0	3232
ALHF_02069.g1176	LOC101887291	100	2031	0	0	1	2031	1	2031	0	3751
ALHF_02070.g1177	LOC101895146	97.89	852	3	6	1	837	3886	4737	0	1459
ALHF_02071.g1178	LOC101892829	99.67	606	2	0	1	606	139	744	0	1109
ALHF_02072.g1179	LOC101895742	100	1212	0	0	1	1212	1	1212	0	2239
ALHF_02073.g1180	LOC101900716	99.45	1083	6	0	1	1083	1	1083	0	1967
ALHF_02074.g1181	LOC101891922	99.55	663	3	0	1	663	1	663	0	1208
ALHF_02078.g1182	LOC101887316	99.15	1053	9	0	1	1053	3274	4326	0	1895
ALHF_02079.g1183	LOC101894270	99.08	1311	12	0	1	1311	1	1311	0	2355
ALHF_02080.g1184	LOC101893621	99.14	1626	14	0	1	1626	1	1626	0	2926
ALHF_02083.g1185	LOC101891790	99.52	831	4	0	301	1131	4801	5631	0	1513
ALHF_02084.g1186	LOC101893658	99.95	2043	1	0	1	2043	1	2043	0	3768
ALHF_02085.g1187	LOC101894094	98.2	444	8	0	1	444	154	597	0	776
ALHF_02090.g1188	LOC101895835	99.19	1110	9	0	1	1110	34	1143	0	2001
ALHF_02091.g1189	LOC101892148	99.71	2058	6	0	1	2058	646	2703	0	3768
ALHF_02092.g1190	LOC101887881	97.64	1528	36	0	1	1528	1	1528	0	2623
ALHF_02093.g1191	LOC101888770	99.37	959	6	0	1	959	1	959	0	1738
ALHF_02096.g1193	LOC101893954	99.22	4470	32	2	1	4467	1	4470	0	8058
ALHF_02098.g1194	LOC101899030	98.43	1148	16	2	582	1728	6	1152	0	2019
ALHF_02101.g1197	LOC101890660	99.57	939	4	0	1	939	553	1491	0	1712
ALHF_02101.g1198	LOC101890319	99.74	3783	7	1	1	3780	1	3783	0	6927
ALHF_02103.g1199	LOC101888381	98.95	476	5	0	1	476	1	476	0	852
ALHF_02106.g1200	LOC101897314	99.67	609	2	0	1	609	1	609	0	1114
ALHF_02108.g1202	LOC101892128	99.57	1173	5	0	1	1173	1	1173	0	2139
ALHF_02109.g1203	LOC101892060	97.87	1969	40	2	1	1968	1	1968	0	3402
ALHF_02111.g1204	LOC101895190	99.76	849	2	0	1	849	22	870	0	1557
ALHF_02112.g1205	LOC101895190	100	842	0	0	1	842	22	863	0	1555
ALHF_02113.g1206	LOC101894959	97.65	2046	42	6	1	2043	1	2043	0	3507
ALHF_02114.g1207	LOC101887990	97.18	1171	33	0	816	1986	6	1176	0	1980
ALHF_02119.g1210	LOC101892383	97.72	1623	37	0	1	1623	1	1623	0	2793
ALHF_02121.g1211	LOC101894522	99.84	1269	2	0	1	1269	1	1269	0	2333
ALHF_02123.g1212	LOC101889328	99.41	1356	8	0	1	1356	1	1356	0	2460
ALHF_02124.g1213	LOC101894693	97.31	966	26	0	1	966	259	1224	0	1640
ALHF_02125.g1214	LOC101888736	99.77	435	1	0	1	435	1	435	0	798
ALHF_02127.g1215	LOC101892552	99.88	1707	2	0	1	1707	1	1707	0	3142
ALHF_02128.g1216	LOC101899364	99.46	1308	7	0	1	1308	1	1308	0	2377
ALHF_02129.g1217	LOC101897847	99.71	687	2	0	1	687	1	687	0	1258
ALHF_02131.g1218	LOC101894499	99.45	2379	13	0	1	2379	211	2589	0	4322
ALHF_02132.g1219	LOC101889153	99.14	465	4	0	273	737	861	1325	0	837
ALHF_02132.g1220	LOC101897210	100	1364	0	0	1	1364	1	1364	0	2519
ALHF_02133.g1221	LOC101889153	99.14	465	4	0	273	737	861	1325	0	837
ALHF_02133.g1222	LOC101897210	100	1543	0	0	1	1543	1	1543	0	2850
ALHF_02135.g1223	LOC101897949	99.9	1029	1	0	1	1029	307	1335	0	1895
ALHF_02138.g1225	LOC101890235	99.75	1200	3	0	1	1200	1	1200	0	2200
ALHF_02143.g1226	LOC101894658	97.81	2377	48	4	1	2375	2482	4856	0	4098
ALHF_02145.g1227	LOC101897883	98.52	1485	19	2	1	1482	1	1485	0	2617
ALHF_02146.g1228	LOC101897193	99.29	2811	20	0	1	2811	1	2811	0	5081
ALHF_02151.g1230	LOC101896402	98.03	762	15	0	1	762	1	762	0	1325
ALHF_02156.g1232	LOC101892287	99.61	2049	8	0	1	2049	1	2049	0	3740
ALHF_02157.g1233	LOC101898533	96.31	1706	59	4	1	1704	1	1704	0	2798
ALHF_02159.g1234	LOC101892048	98.74	633	8	0	1	633	1	633	0	1125
ALHF_02160.g1235	LOC101888879	97.95	342	7	0	1	342	1813	2154	4e-169	593
ALHF_02161.g1236	LOC101899747	99.67	2700	9	0	1	2700	79	2778	0	4937
ALHF_02162.g1237	LOC101887949	99.64	1392	5	0	1	1392	1	1392	0	2543
ALHF_02163.g1238	LOC101900221	99.94	1647	1	0	1	1647	1	1647	0	3037
ALHF_02165.g1239	LOC101900963	100	1272	0	0	1	1272	82	1353	0	2350
ALHF_02167.g1240	LOC101897695	99.33	1041	7	0	1	1041	1	1041	0	1884
ALHF_02171.g1243	LOC101898287	99.73	750	2	0	1	750	1	750	0	1375
ALHF_02174.g1245	LOC101887548	96.84	3925	89	19	1	3912	1	3903	0	6529
ALHF_02176.g1246	LOC101890741	99.92	1242	1	0	1	1242	1	1242	0	2289
ALHF_02178.g1247	LOC101896677	97.93	1888	37	2	1	1887	1	1887	0	3269
ALHF_02179.g1248	LOC101896778	99.64	552	2	0	1	552	88	639	0	1009
ALHF_02181.g1250	LOC101888734	97.82	1056	23	0	1	1056	1	1056	0	1823
ALHF_02184.g1252	LOC101897423	99.25	666	5	0	1	666	1	666	0	1203
ALHF_02190.g1256	LOC101893397	100	777	0	0	1	777	574	1350	0	1435
ALHF_02191.g1257	LOC101890230	96.41	1781	64	0	1309	3089	1	1781	0	2935
ALHF_02192.g1258	LOC101894242	98.48	924	5	3	622	1545	292	1206	0	1620
ALHF_02193.g1259	LOC101900497	97.85	1164	22	1	1	1164	1	1161	0	2008
ALHF_02194.g1260	LOC101900740	95.98	1021	39	2	1	1020	145	1164	0	1657
ALHF_02195.g1261	LOC101898411	100	504	0	0	1	504	1	504	0	931
ALHF_02196.g1262	LOC101887644	100	585	0	0	1	585	1	585	0	1081
ALHF_02197.g1263	LOC101890297	99.84	1248	2	0	1	1248	1	1248	0	2294
ALHF_02200.g1264	LOC101897700	99.91	1071	1	0	1	1071	193	1263	0	1973
ALHF_02202.g1266	LOC101894937	99.79	957	2	0	1	957	1	957	0	1757
ALHF_02207.g1267	LOC101899353	96.2	973	31	6	843	1812	780	1749	0	1587
ALHF_02210.g1268	LOC101897562	99.58	960	4	0	1	960	625	1584	0	1751
ALHF_02211.g1269	LOC101889124	98.76	1527	19	0	1	1527	1	1527	0	2715
ALHF_02213.g1270	LOC101901368	98.89	2895	32	0	1	2895	1111	4005	0	5169
ALHF_02214.g1271	LOC101897601	98.64	1026	14	0	1	1026	1	1026	0	1818
ALHF_02215.g1272	LOC101891411	98.21	447	8	0	1	447	1	447	0	782
ALHF_02216.g1273	LOC101900016	100	687	0	0	1	687	1	687	0	1269
ALHF_02217.g1274	LOC101889911	99.91	1146	1	0	1	1146	1	1146	0	2111
ALHF_02218.g1275	LOC101891381	99.41	1365	8	0	1	1365	1	1365	0	2477
ALHF_02219.g1276	LOC101888574	99	501	5	0	1	501	364	864	0	898
ALHF_02220.g1277	LOC101889302	98.85	783	9	0	1	783	3613	4395	0	1397
ALHF_02221.g1278	LOC101900965	98.65	6523	77	4	1	6513	106	6627	0	1.155e+04
ALHF_02222.g1279	LOC101897849	99.71	1743	5	0	1	1743	1	1743	0	3192
ALHF_02223.g1280	LOC101887824	98.96	1062	11	0	1	1062	13	1074	0	1901
ALHF_02224.g1281	LOC101893068	99.01	504	5	0	1	504	1	504	0	904
ALHF_02226.g1282	LOC101891927	99.58	474	2	0	1	474	97	570	0	865
ALHF_02227.g1283	LOC101888475	99.75	5574	14	0	1	5574	28	5601	0	1.022e+04
ALHF_02228.g1284	LOC101901017	99.44	1437	8	0	1	1437	82	1518	0	2610
ALHF_02229.g1285	LOC101896554	98.08	1300	23	2	1	1299	2362	3660	0	2261
ALHF_02233.g1288	LOC101896706	98.91	645	7	0	1	645	1	645	0	1153
ALHF_02235.g1289	LOC101889609	99.45	1284	7	0	1	1284	1	1284	0	2333
ALHF_02236.g1290	LOC101897857	97.93	3474	66	4	1	3468	7867	11340	0	6011
ALHF_02237.g1291	LOC101891990	100	825	0	0	1	825	1	825	0	1524
ALHF_02238.g1292	LOC101889502	99.91	2115	1	1	1	2115	68	2181	0	3893
ALHF_02239.g1293	LOC101890419	99.05	846	8	0	1	846	1	846	0	1519
ALHF_02241.g1294	LOC101887682	100	2160	0	0	1	2160	46	2205	0	3989
ALHF_02242.g1295	LOC101887207	95.79	1875	73	6	1	1872	157	2028	0	3020
ALHF_02243.g1296	LOC101895820	100	1578	0	0	1	1578	1	1578	0	2915
ALHF_02244.g1297	LOC101893344	96.65	1164	39	0	1	1164	472	1635	0	1934
ALHF_02245.g1298	LOC101889533	99.01	1615	14	2	1	1614	1	1614	0	2892
ALHF_02247.g1300	LOC101893899	99.53	1065	5	0	1	1065	1	1065	0	1940
ALHF_02248.g1301	LOC101901351	99.4	1659	10	0	1	1659	1	1659	0	3009
ALHF_02249.g1302	LOC101897819	100	1857	0	0	1	1857	1	1857	0	3430
ALHF_02251.g1303	LOC101897178	97.4	538	12	2	1	537	1	537	0	915
ALHF_02252.g1304	LOC101896296	100	615	0	0	1	615	184	798	0	1136
ALHF_02253.g1305	LOC101897814	95.37	561	19	6	1	556	1	559	0	885
ALHF_02254.g1306	LOC101888369	99.84	609	1	0	1	609	508	1116	0	1120
ALHF_02255.g1307	LOC101890852	99.75	402	1	0	1	402	1	402	0	737
ALHF_02256.g1308	LOC101892024	99.26	540	4	0	1	540	1	540	0	976
ALHF_02257.g1309	LOC101897634	99.05	738	3	3	1	738	1	734	0	1321
ALHF_02258.g1310	LOC101890776	99.76	828	2	0	1	828	1	828	0	1519
ALHF_02260.g1312	LOC101901199	99.48	963	5	0	1	963	34	996	0	1753
ALHF_02261.g1313	LOC101901066	100	592	0	0	1	592	1	592	0	1094
ALHF_02262.g1314	LOC101890480	98.91	828	9	0	1	828	1	828	0	1480
ALHF_02263.g1315	LOC101889779	97.12	312	7	2	1	311	626	936	6e-149	525
ALHF_02267.g1317	LOC101896442	98.66	747	10	0	1	747	1	747	0	1325
ALHF_02268.g1318	LOC101887577	99.2	999	8	0	1	999	1	999	0	1801
ALHF_02271.g1320	LOC101900781	100	594	0	0	1	594	1027	1620	0	1098
ALHF_02273.g1321	LOC101888952	98.47	391	6	0	1	391	1	391	0	689
ALHF_02275.g1322	LOC101891858	98.95	3318	35	0	1	3318	1	3318	0	5934
ALHF_02276.g1323	LOC101891858	98.93	3270	35	0	1	3270	1	3270	0	5845
ALHF_02281.g1324	LOC101889990	97.86	1311	22	5	1075	2382	1	1308	0	2261
ALHF_02286.g1326	LOC101898051	94.66	1984	104	2	1	1983	1	1983	0	3075
ALHF_02287.g1327	LOC101899412	96.82	850	25	2	1	849	1	849	0	1419
ALHF_02288.g1328	LOC101900932	99.52	1458	7	0	1	1458	1	1458	0	2654
ALHF_02290.g1329	LOC101898809	96.85	1017	32	0	1	1017	1	1017	0	1701
ALHF_02291.g1330	LOC101893361	99.67	1830	6	0	1	1830	1	1830	0	3347
ALHF_02293.g1331	LOC101895366	97.06	1053	31	0	1	1053	52	1104	0	1773
ALHF_02295.g1332	LOC101897850	98.29	1460	21	4	1	1458	1	1458	0	2555
ALHF_02297.g1333	LOC101893188	98.54	891	13	0	1	891	880	1770	0	1574
ALHF_02298.g1334	LOC101899157	99.15	708	6	0	1	708	2362	3069	0	1275
ALHF_02305.g1338	LOC101892378	98.22	1573	26	2	1	1572	1	1572	0	2748
ALHF_02306.g1339	LOC101900920	99.67	912	3	0	1	912	1	912	0	1668
ALHF_02307.g1340	LOC101901420	98.64	369	5	0	1	369	1	369	0	654
ALHF_02308.g1341	LOC101901586	97.73	1145	11	4	94	1238	1	1130	0	1956
ALHF_02311.g1342	LOC101891166	99.11	1008	9	0	1	1008	1	1008	0	1812
ALHF_02312.g1343	LOC101898021	99.56	1125	5	0	1	1125	1	1125	0	2050
ALHF_02313.g1344	LOC101899807	97.67	1414	31	2	1	1413	1	1413	0	2427
ALHF_02317.g1345	LOC101892565	96.75	3142	94	4	349	3483	1	3141	0	5230
ALHF_02320.g1346	LOC101894993	99.71	1017	3	0	1	1017	217	1233	0	1862
ALHF_02323.g1347	LOC101896060	99.53	2565	12	0	1	2565	1	2565	0	4671
ALHF_02324.g1348	LOC101893272	99.18	735	6	0	1	735	529	1263	0	1325
ALHF_02325.g1349	LOC101887885	99.51	3675	18	0	1	3675	94	3768	0	6687
ALHF_02327.g1350	LOC101888786	99.72	1083	3	0	1	1083	1	1083	0	1984
ALHF_02328.g1351	LOC101888232	99.9	963	1	0	1	963	1	963	0	1773
ALHF_02330.g1352	LOC101899371	99.76	6303	12	1	1	6303	1	6300	0	1.155e+04
ALHF_02333.g1353	LOC101887357	98.4	874	12	2	1	873	988	1860	0	1535
ALHF_02339.g1355	LOC101901225	99.84	645	1	0	1	645	244	888	0	1186
ALHF_02340.g1356	LOC101901434	98.64	3246	44	0	1	3246	1	3246	0	5751
ALHF_02341.g1357	LOC101901052	99.61	771	3	0	1	771	1	771	0	1408
ALHF_02343.g1358	LOC101900173	99.11	3130	26	2	1105	4233	1531	4659	0	5624
ALHF_02345.g1359	LOC101900158	99.78	4901	11	0	1435	6335	1	4901	0	8990
ALHF_02346.g1360	LOC101890516	99.39	1971	12	0	1	1971	1417	3387	0	3574
ALHF_02349.g1362	LOC101900514	98.64	807	11	0	1	807	94	900	0	1430
ALHF_02352.g1363	LOC101891428	99.02	1626	1	4	1	1626	1	1611	0	2900
ALHF_02353.g1364	LOC101891428	99.02	1626	1	4	1	1626	1	1611	0	2900
ALHF_02354.g1365	LOC101899046	99.89	870	1	0	1	870	1	870	0	1602
ALHF_02356.g1367	LOC101901175	99.73	375	1	0	1	375	1	375	0	688
ALHF_02357.g1368	LOC101898967	99.93	1401	1	0	22	1422	1	1401	0	2582
ALHF_02359.g1370	LOC101891137	100	1297	0	0	655	1951	1	1297	0	2396
ALHF_02360.g1371	LOC101899562	85.34	532	62	16	231	754	36	559	6e-152	536
ALHF_02362.g1373	LOC101893594	98.67	375	5	0	1	375	52	426	0	665
ALHF_02365.g1374	LOC101887277	99.12	2034	18	0	1	2034	1408	3441	0	3657
ALHF_02367.g1375	LOC101892844	99.81	2682	5	0	1	2682	1	2682	0	4926
ALHF_02369.g1377	LOC101896825	98.91	1287	14	0	1	1287	1	1287	0	2300
ALHF_02373.g1378	LOC101899615	99.79	972	2	0	1	972	1	972	0	1784
ALHF_02374.g1379	LOC101890415	98.27	4099	69	2	1	4098	979	5076	0	7175
ALHF_02375.g1380	LOC101894054	99.51	1632	8	0	1	1632	1	1632	0	2970
ALHF_02376.g1381	LOC101899763	99.15	2112	18	0	1	2112	1	2112	0	3801
ALHF_02377.g1382	LOC101893848	98.2	1167	21	0	1	1167	1	1167	0	2039
ALHF_02380.g1383	LOC101896932	97.51	1243	29	2	1	1242	451	1692	0	2122
ALHF_02385.g1384	LOC101894526	98.98	1660	15	2	1	1659	388	2046	0	2970
ALHF_02390.g1386	LOC101892988	98.19	1329	24	0	100	1428	1	1329	0	2322
ALHF_02391.g1387	LOC101895891	99.48	1728	9	0	1	1728	577	2304	0	3142
ALHF_02392.g1388	LOC101898422	98.33	1377	23	0	1	1377	1	1377	0	2416
ALHF_02397.g1391	LOC101892555	98.53	546	8	0	1	546	265	810	0	965
ALHF_02399.g1392	LOC101888139	98.46	1104	8	5	1	1104	697	1791	0	1936
ALHF_02400.g1393	LOC101894795	97.93	1404	29	0	1	1404	3289	4692	0	2433
ALHF_02405.g1394	LOC101901494	98.66	1567	19	2	1	1566	67	1632	0	2776
ALHF_02406.g1395	LOC101890959	99.22	1020	8	0	1	1020	1	1020	0	1840
ALHF_02408.g1396	LOC101901479	99.84	633	1	0	1	633	1	633	0	1164
ALHF_02409.g1397	LOC101901564	99.1	1437	10	1	1	1437	1	1434	0	2579
ALHF_02410.g1398	LOC101901271	98.65	3784	49	2	1	3783	1	3783	0	6704
ALHF_02411.g1399	LOC101893098	99.27	7377	54	0	1	7377	1	7377	0	1.332e+04
ALHF_02417.g1401	LOC101901755	99.73	747	2	0	1	747	1	747	0	1369
ALHF_02418.g1402	LOC101890204	99.79	474	1	0	1	474	1	474	0	870
ALHF_02419.g1403	LOC101898925	98.78	492	6	0	1	492	1	492	0	876
ALHF_02420.g1404	LOC101896755	99.78	2299	3	2	1	2298	1	2298	0	4217
ALHF_02421.g1405	LOC101895910	99.07	645	6	0	1	645	1	645	0	1158
ALHF_02422.g1406	LOC101900140	100	2424	0	0	1	2424	1	2424	0	4477
ALHF_02424.g1407	LOC101887508	99.69	981	3	0	1	981	1	981	0	1796
ALHF_02425.g1408	LOC101891241	98.61	576	8	0	1	576	1	576	0	1020
ALHF_02430.g1409	LOC101890180	98.38	990	16	0	1	990	2158	3147	0	1740
ALHF_02432.g1410	LOC101891505	97.22	1654	44	2	1	1653	1	1653	0	2798
ALHF_02433.g1411	LOC101888805	98.87	1951	20	2	1	1950	1	1950	0	3480
ALHF_02435.g1412	LOC101894602	100	1269	0	0	1	1269	1	1269	0	2344
ALHF_02436.g1413	LOC101900158	99.78	4901	11	0	472	5372	1	4901	0	8990
ALHF_02437.g1414	LOC101900158	99.77	2151	5	0	1194	3344	2751	4901	0	3945
ALHF_02438.g1415	LOC101900158	99.77	2151	5	0	1077	3227	2751	4901	0	3945
ALHF_02441.g1417	LOC101887940	97.88	1560	33	0	1	1560	1	1560	0	2699
ALHF_02442.g1418	LOC101896712	100	336	0	0	1	336	1	336	7e-178	621
ALHF_02443.g1419	LOC101887432	99.75	795	2	0	1	795	25	819	0	1458
ALHF_02444.g1420	LOC101888064	100	1164	0	0	1	1164	169	1332	0	2150
ALHF_02447.g1421	LOC101900422	100	1692	0	0	1	1692	1	1692	0	3125
ALHF_02448.g1422	LOC101900422	99.82	1635	0	2	1	1635	1	1632	0	3000
ALHF_02449.g1423	LOC101889225	98.3	2359	38	2	1	2358	1267	3624	0	4133
ALHF_02450.g1424	LOC101888292	99.7	672	2	0	1	672	1	672	0	1230
ALHF_02451.g1425	LOC101899728	99.92	1248	1	0	1	1248	1	1248	0	2300
ALHF_02452.g1426	LOC101890527	99.53	1917	3	1	1	1917	10	1920	0	3485
ALHF_02454.g1427	LOC101898680	98.75	1684	19	2	1	1683	1	1683	0	2992
ALHF_02455.g1428	LOC101896428	96.7	1392	46	0	1	1392	1	1392	0	2316
ALHF_02458.g1430	LOC101891259	98.73	1104	14	0	1	1104	187	1290	0	1962
ALHF_02459.g1431	LOC101894121	99.74	773	2	0	299	1071	11	783	0	1417
ALHF_02463.g1432	LOC101899339	98.49	663	10	0	1	663	1	663	0	1170
ALHF_02464.g1433	LOC101899177	97.76	1207	25	2	1	1206	1	1206	0	2078
ALHF_02465.g1434	LOC101894375	98.41	1575	25	0	1	1575	1	1575	0	2771
ALHF_02467.g1435	LOC101896240	99.6	2277	9	0	916	3192	901	3177	0	4156
ALHF_02473.g1438	LOC101899303	95.97	1314	53	0	1	1314	67	1380	0	2134
ALHF_02476.g1439	LOC101893583	99.06	1695	16	0	1	1695	58	1752	0	3042
ALHF_02479.g1441	LOC101898547	98.68	2430	32	0	1	2430	1	2430	0	4311
ALHF_02480.g1442	LOC101888888	97.11	968	28	0	1	968	1	968	0	1633
ALHF_02481.g1443	LOC101895395	99.44	2127	9	1	1	2124	1	2127	0	3858
ALHF_02483.g1444	LOC101898517	99.32	585	4	0	1	585	1	585	0	1059
ALHF_02484.g1445	LOC101901810	99.35	459	3	0	1	459	1	459	0	832
ALHF_02486.g1447	LOC101897306	99.78	1356	3	0	1	1356	43	1398	0	2488
ALHF_02488.g1448	LOC101890611	97.76	804	18	0	1	804	1	804	0	1386
ALHF_02490.g1449	LOC101890976	99.21	1146	9	0	1	1146	2578	3723	0	2067
ALHF_02491.g1450	LOC101895047	100	1530	0	0	1	1530	1	1530	0	2826
ALHF_02493.g1451	LOC101897081	99.27	550	2	2	1	549	1	549	0	992
ALHF_02495.g1452	LOC101887288	99.88	802	1	0	205	1006	1	802	0	1476
ALHF_02498.g1454	LOC101901384	100	552	0	0	1	552	133	684	0	1020
ALHF_02499.g1455	LOC101901071	96	949	36	2	1	948	1	948	0	1541
ALHF_02501.g1457	LOC101895610	98.85	1218	14	0	1	1218	2383	3600	0	2172
ALHF_02502.g1458	LOC101901636	98.06	1802	31	4	1	1800	1	1800	0	3131
ALHF_02503.g1459	LOC101889836	100	657	0	0	1	657	1	657	0	1214
ALHF_02504.g1460	LOC101895661	98.74	1113	14	0	1	1113	1	1113	0	1978
ALHF_02505.g1461	LOC101887245	99.12	912	8	0	1	912	154	1065	0	1640
ALHF_02507.g1462	LOC101891077	97.76	759	17	0	118	876	1	759	0	1308
ALHF_02510.g1463	LOC101889403	99.58	480	2	0	1	480	1879	2358	0	876
ALHF_02512.g1464	LOC101898023	98.26	1268	18	4	1	1266	1	1266	0	2217
ALHF_02513.g1465	LOC101888601	98.48	1380	21	0	1	1380	1	1380	0	2433
ALHF_02514.g1466	LOC101887352	98.09	1102	21	0	144	1245	75	1176	0	1919
ALHF_02516.g1467	LOC101891965	100	555	0	0	1	555	1	555	0	1026
ALHF_02518.g1468	LOC101898358	97.36	1626	10	13	1	1599	1	1620	0	2734
ALHF_02519.g1469	LOC101898358	99.65	858	3	0	1	858	1	858	0	1568
ALHF_02520.g1470	LOC101892613	99.71	2715	8	0	1	2715	1	2715	0	4970
ALHF_02524.g1471	LOC101896050	98.41	1256	11	3	1632	2878	72	1327	0	2200
ALHF_02525.g1472	LOC101890882	99.88	2403	3	0	1	2403	1	2403	0	4421
ALHF_02530.g1474	LOC101891040	99.38	1767	11	0	1	1767	1	1767	0	3203
ALHF_02531.g1475	LOC101891487	99.29	2265	16	0	1	2265	1	2265	0	4095
ALHF_02532.g1476	LOC101897533	98.23	1353	24	0	1	1353	1	1353	0	2366
ALHF_02533.g1477	LOC101897059	98.6	1854	26	0	1	1854	295	2148	0	3280
ALHF_02534.g1478	LOC101901252	99.8	495	1	0	1	495	52	546	0	909
ALHF_02535.g1479	LOC101888643	99.37	1107	7	0	1	1107	1	1107	0	2006
ALHF_02537.g1480	LOC101898080	99.03	309	3	0	1	309	1	309	7e-158	555
ALHF_02541.g1482	LOC101887847	98.86	966	11	0	1	966	1	966	0	1724
ALHF_02542.g1483	LOC101892217	99.16	597	5	0	1	597	1	597	0	1075
ALHF_02543.g1484	LOC101887961	100	1029	0	0	1	1029	1	1029	0	1901
ALHF_02544.g1485	LOC101891600	96.84	1900	34	13	1	1878	4519	6414	0	3153
ALHF_02545.g1486	LOC101901081	100	2661	0	0	1	2661	1	2661	0	4915
ALHF_02546.g1487	LOC101892046	96.04	757	16	9	1	744	2200	2955	0	1219
ALHF_02547.g1488	LOC101898232	99.5	1803	9	0	1	1803	1	1803	0	3280
ALHF_02548.g1489	LOC101889112	98.73	1734	22	0	1	1734	58	1791	0	3081
ALHF_02549.g1490	LOC101900539	97.63	1140	18	4	1	1140	1	1131	0	1947
ALHF_02550.g1491	LOC101897799	98.42	1519	22	2	1	1518	1	1518	0	2671
ALHF_02551.g1492	LOC101896795	98.13	1818	25	5	1	1809	1	1818	0	3160
ALHF_02554.g1494	LOC101894490	96.72	2591	78	5	1	2589	1579	4164	0	4307
ALHF_02555.g1495	LOC101887507	99.51	1426	5	2	1	1425	91	1515	0	2593
ALHF_02557.g1496	LOC101900485	98.96	480	5	0	1	480	1	480	0	859
ALHF_02558.g1497	LOC101893149	99.27	1239	9	0	1	1239	1	1239	0	2239
ALHF_02559.g1498	LOC101901036	98.88	1963	20	2	1	1962	1	1962	0	3502
ALHF_02563.g1501	LOC101896701	94.98	657	33	0	1	657	616	1272	0	1031
ALHF_02566.g1502	LOC101897722	98.06	981	19	0	1	981	1	981	0	1707
ALHF_02568.g1503	LOC101894550	100	654	0	0	1	654	7	660	0	1208
ALHF_02571.g1504	LOC101890547	99.86	690	1	0	1	690	106	795	0	1269
ALHF_02572.g1505	LOC101896476	100	672	0	0	1	672	1	672	0	1242
ALHF_02574.g1506	LOC101901671	99.44	891	5	0	1	891	166	1056	0	1618
ALHF_02577.g1507	LOC101894418	97.6	1542	37	0	1	1542	1	1542	0	2643
ALHF_02578.g1508	LOC101895775	99.05	1158	11	0	1	1158	1	1158	0	2078
ALHF_02579.g1509	LOC101899428	98.66	1194	16	0	1	1194	130	1323	0	2117
ALHF_02580.g1510	LOC101896238	96.6	1736	55	4	1	1734	1	1734	0	2876
ALHF_02583.g1511	LOC101892981	97.84	972	21	0	1	972	136	1107	0	1679
ALHF_02584.g1512	LOC101896810	99.83	1722	3	0	1	1722	1	1722	0	3164
ALHF_02585.g1513	LOC101895854	99.23	1176	9	0	1	1176	1	1176	0	2122
ALHF_02588.g1514	LOC101891527	99.26	812	6	0	1	812	64	875	0	1467
ALHF_02589.g1515	LOC101898335	99.82	557	1	0	290	846	26	582	0	1024
ALHF_02591.g1516	LOC101890336	98.21	1231	20	2	256	1485	367	1596	0	2150
ALHF_02592.g1517	LOC101892163	98.3	1120	8	8	1	1119	1	1110	0	1953
ALHF_02593.g1518	LOC101894775	97.61	1170	22	4	1	1170	1	1164	0	2001
ALHF_02595.g1519	LOC101893494	97	900	27	0	1	900	16	915	0	1513
ALHF_02599.g1520	LOC101897077	97.26	4125	98	6	1	4122	12922	17034	0	6977
ALHF_02602.g1522	LOC101889442	98.94	846	9	0	1	846	517	1362	0	1513
ALHF_02603.g1523	LOC101888396	99.49	2724	14	0	1	2724	1	2724	0	4953
ALHF_02606.g1524	LOC101889402	98.02	4395	87	0	1	4395	1	4395	0	7635
ALHF_02609.g1526	LOC101892126	99.06	1065	10	0	517	1581	1	1065	0	1912
ALHF_02611.g1528	LOC101887979	98.9	456	5	0	1	456	1	456	0	815
ALHF_02613.g1529	LOC101895888	100	429	0	0	1	429	1	429	0	793
ALHF_02615.g1530	LOC101892669	99.59	3142	13	0	579	3720	60	3201	0	5731
ALHF_02622.g1532	LOC101887689	99.36	2820	18	0	1	2820	1	2820	0	5108
ALHF_02623.g1533	LOC101897329	99.72	1800	5	0	1	1800	34	1833	0	3297
ALHF_02624.g1534	LOC101901055	97.58	1613	39	0	1	1613	1	1613	0	2763
ALHF_02625.g1535	LOC101887944	99.87	2244	3	0	1	2244	1	2244	0	4128
ALHF_02626.g1536	LOC101890602	98.23	1416	25	0	1	1416	64	1479	0	2477
ALHF_02627.g1537	LOC101892064	98.21	1172	21	0	1	1172	235	1406	0	2049
ALHF_02628.g1538	LOC101889969	99.91	1116	1	0	1	1116	1	1116	0	2056
ALHF_02629.g1539	LOC101888354	99.7	1344	4	0	1	1344	1	1344	0	2460
ALHF_02631.g1540	LOC101892738	99.58	951	4	0	1	951	1	951	0	1735
ALHF_02632.g1541	LOC101899055	100	729	0	0	1	729	1	729	0	1347
ALHF_02634.g1542	LOC101901385	97.69	2121	49	0	1	2121	1	2121	0	3646
ALHF_02635.g1543	LOC101889462	97.66	1666	37	2	1	1665	181	1845	0	2859
ALHF_02637.g1544	LOC101895487	99.53	633	3	0	1	633	205	837	0	1153
ALHF_02643.g1545	LOC101896665	97.75	667	13	2	1	666	139	804	0	1147
ALHF_02645.g1546	LOC101891578	97.11	2040	59	0	1	2040	1	2040	0	3441
ALHF_02647.g1547	LOC101889000	98.98	489	5	0	1	489	1	489	0	876
ALHF_02648.g1548	LOC101888657	97.92	1831	36	2	1	1830	1	1830	0	3169
ALHF_02650.g1549	LOC101892199	99.57	2073	0	2	1	2073	1	2064	0	3770
ALHF_02652.g1550	LOC101887445	97.53	648	16	0	1	648	1	648	0	1109
ALHF_02654.g1551	LOC101889912	99.88	1634	2	0	1079	2712	530	2163	0	3007
ALHF_02658.g1553	LOC101893662	99.73	1119	3	0	1	1119	1	1119	0	2050
ALHF_02663.g1555	LOC101888768	98.5	1999	28	2	1	1998	1	1998	0	3524
ALHF_02664.g1556	LOC101888768	98.27	1676	25	4	1	1674	283	1956	0	2931
ALHF_02669.g1558	LOC101894866	99.49	1383	7	0	1	1383	2185	3567	0	2516
ALHF_02670.g1559	LOC101891332	99.76	1671	4	0	1	1671	1	1671	0	3064
ALHF_02673.g1560	LOC101893587	100	474	0	0	1	474	1	474	0	876
ALHF_02678.g1561	LOC101900582	99.28	1518	11	0	1	1518	1	1518	0	2743
ALHF_02679.g1562	LOC101898244	94.6	833	39	6	1	830	1	830	0	1284
ALHF_02680.g1563	LOC101900076	99.83	1161	2	0	1	1161	1	1161	0	2134
ALHF_02683.g1564	LOC101896556	100	1572	0	0	1	1572	1	1572	0	2904
ALHF_02685.g1565	LOC101898903	96.8	843	27	0	1	843	1	843	0	1408
ALHF_02686.g1566	LOC101899671	98.52	1217	18	0	1	1217	1	1217	0	2148
ALHF_02687.g1567	LOC101901582	99.88	813	1	0	1	813	1	813	0	1496
ALHF_02689.g1568	LOC101889104	100	504	0	0	1	504	1	504	0	931
ALHF_02690.g1569	LOC101900950	99.03	1443	11	2	1	1443	1	1440	0	2584
ALHF_02691.g1570	LOC101890236	99.61	1551	6	0	1	1551	1	1551	0	2832
ALHF_02695.g1573	LOC101899962	99.25	663	5	0	1	663	1	663	0	1197
ALHF_02696.g1574	LOC101897440	100	573	0	0	1	573	1	573	0	1059
ALHF_02697.g1575	LOC101897440	100	546	0	0	1	546	1	546	0	1009
ALHF_02698.g1576	LOC101896758	98.85	2089	23	1	1642	3729	2895	4983	0	3723
ALHF_02699.g1577	LOC101889651	97.35	378	10	0	1	378	1	378	0	643
ALHF_02703.g1579	LOC101900294	99.01	1311	13	0	988	2298	1	1311	0	2350
ALHF_02705.g1580	LOC101901701	99.91	1074	1	0	1	1074	1	1074	0	1978
ALHF_02706.g1581	LOC101898316	99.55	1119	2	1	1	1116	1	1119	0	2036
ALHF_02707.g1582	LOC101890315	99.19	862	7	0	903	1764	711	1572	0	1554
ALHF_02708.g1583	LOC101894415	99.72	1071	3	0	1	1071	1	1071	0	1962
ALHF_02709.g1584	LOC101889277	98.41	315	5	0	1	315	1	315	7e-158	555
ALHF_02710.g1585	LOC101890834	99.9	1014	1	0	1	1014	1	1014	0	1868
ALHF_02712.g1586	LOC101890310	99.92	1182	1	0	1	1182	1	1182	0	2178
ALHF_02713.g1587	LOC101888373	99.52	1884	9	0	1	1884	1	1884	0	3430
ALHF_02714.g1588	LOC101893176	99.54	432	2	0	1	432	1	432	0	787
ALHF_02715.g1589	LOC101899147	97.75	1332	30	0	1	1332	61	1392	0	2294
ALHF_02716.g1590	LOC101897814	98.81	1260	12	1	247	1506	1825	3081	0	2241
ALHF_02717.g1591	LOC101897814	98.88	1434	13	1	1	1434	1660	3090	0	2556
ALHF_02718.g1592	LOC101892176	98.87	1239	14	0	1	1239	5524	6762	0	2211
ALHF_02719.g1593	LOC101893843	99.94	1644	1	0	1	1644	1	1644	0	3031
ALHF_02720.g1594	LOC101888230	98.98	6835	68	2	1	6834	772	7605	0	1.223e+04
ALHF_02721.g1595	LOC101898873	100	654	0	0	1	654	1	654	0	1208
ALHF_02722.g1596	LOC101894855	99.85	1326	2	0	1	1326	1	1326	0	2438
ALHF_02723.g1597	LOC101896517	99.61	1797	7	0	1	1797	1	1797	0	3280
ALHF_02724.g1598	LOC101892178	100	420	0	0	1	420	1	420	0	776
ALHF_02725.g1599	LOC101897379	98.92	558	6	0	1	558	1	558	0	998
ALHF_02726.g1600	LOC101887498	97.46	591	15	0	1	591	262	852	0	1009
ALHF_02727.g1601	LOC101896998	99.65	1431	5	0	1	1431	1	1431	0	2615
ALHF_02728.g1602	LOC101899584	99.72	2145	6	0	1	2145	1	2145	0	3928
ALHF_02730.g1603	LOC101888751	98.45	772	10	2	1	771	454	1224	0	1358
ALHF_02732.g1604	LOC101898117	99.94	1578	1	0	1	1578	472	2049	0	2909
ALHF_02733.g1605	LOC101894630	99.17	1206	10	0	1	1206	154	1359	0	2172
ALHF_02734.g1606	LOC101901627	99.46	1113	6	0	1	1113	244	1356	0	2023
ALHF_02735.g1607	LOC101901627	99.43	1218	7	0	1	1218	139	1356	0	2211
ALHF_02736.g1608	LOC101889314	96.63	1453	32	12	1	1446	1	1443	0	2396
ALHF_02738.g1609	LOC101895729	100	825	0	0	1	825	676	1500	0	1524
ALHF_02739.g1610	LOC101899605	98.31	1773	30	0	1	1773	1	1773	0	3109
ALHF_02741.g1611	LOC101891769	99.02	2244	22	0	1	2244	664	2907	0	4023
ALHF_02742.g1612	LOC101896755	99.67	901	1	2	1	900	1	900	0	1646
ALHF_02743.g1613	LOC101896755	99.64	838	1	2	1	837	1	837	0	1530
ALHF_02744.g1614	LOC101889973	98.41	756	12	0	1	756	199	954	0	1330
ALHF_02745.g1615	LOC101899007	99.69	1284	4	0	1	1284	1	1284	0	2350
ALHF_02746.g1616	LOC101897336	98.53	681	10	0	1	681	1	681	0	1203
ALHF_02747.g1617	LOC101900377	99.87	780	1	0	1	780	178	957	0	1435
ALHF_02750.g1619	LOC101891240	99.46	552	3	0	1	552	1	552	0	1003
ALHF_02751.g1620	LOC101891775	99.8	1510	3	0	1	1510	1	1510	0	2772
ALHF_02752.g1621	LOC101899543	98.65	4152	56	0	1	4152	10564	14715	0	7361
ALHF_02754.g1623	LOC101901214	98.14	861	16	0	1	861	31	891	0	1502
ALHF_02756.g1624	LOC101893471	99.28	1108	5	1	1	1105	1	1108	0	1999
ALHF_02757.g1625	LOC101894505	94.41	2255	113	12	1	2250	1	2247	0	3454
ALHF_02761.g1627	LOC101901528	99.58	714	3	0	1	714	73	786	0	1303
ALHF_02763.g1629	LOC101896458	99.92	1230	1	0	1	1230	10	1239	0	2266
ALHF_02764.g1630	LOC101887335	97.41	771	20	0	1	771	1	771	0	1314
ALHF_02767.g1631	LOC101899285	100	807	0	0	1	807	1	807	0	1491
ALHF_02768.g1632	LOC101892083	93.88	605	20	9	1	604	1	589	0	896
ALHF_02771.g1633	LOC101898553	99.55	1112	5	0	436	1547	1	1112	0	2026
ALHF_02772.g1634	LOC101887937	100	3270	0	0	1	3270	9655	12924	0	6039
ALHF_02773.g1635	LOC101895575	99.92	1257	1	0	1	1257	1	1257	0	2316
ALHF_02774.g1636	LOC101900282	97.53	2264	50	4	1038	3297	336	2597	0	3866
ALHF_02775.g1637	LOC101898346	97.41	1545	40	0	175	1719	1	1545	0	2632
ALHF_02776.g1638	LOC101898765	99.65	2589	9	0	1	2589	1	2589	0	4732
ALHF_02777.g1639	LOC101898620	99.79	1419	3	0	1	1419	169	1587	0	2604
ALHF_02778.g1640	LOC101887883	98.99	1284	10	1	1	1284	1	1281	0	2296
ALHF_02780.g1641	LOC101891479	99.34	913	6	0	1	913	178	1090	0	1653
ALHF_02782.g1642	LOC101901142	99.04	1038	10	0	1	1038	1	1038	0	1862
ALHF_02783.g1643	LOC101893506	99.59	978	4	0	1	978	1	978	0	1784
ALHF_02784.g1644	LOC101898240	100	1101	0	0	1	1101	1	1101	0	2034
ALHF_02785.g1645	LOC101893209	99.68	930	3	0	1	930	220	1149	0	1701
ALHF_02786.g1646	LOC101888409	98.93	3090	33	0	1	3090	1	3090	0	5524
ALHF_02787.g1647	LOC101900207	99.09	4962	33	6	1	4962	1	4950	0	8903
ALHF_02788.g1648	LOC101897144	98.01	1506	30	0	1	1506	61	1566	0	2615
ALHF_02789.g1649	LOC101900145	100	1380	0	0	1	1380	1	1380	0	2549
ALHF_02790.g1650	LOC101895208	98.47	978	15	0	1	978	241	1218	0	1724
ALHF_02791.g1651	LOC101892931	94.9	980	46	4	415	1392	535	1512	0	1530
ALHF_02797.g1654	LOC101896160	97.1	861	25	0	1	861	1	861	0	1452
ALHF_02798.g1655	LOC101901456	99.36	2187	14	0	1	2187	1	2187	0	3962
ALHF_02799.g1656	LOC101892749	97.62	1260	30	0	1	1260	1	1260	0	2161
ALHF_02800.g1657	LOC101887747	98.25	1598	28	0	68	1665	5	1602	0	2796
ALHF_02801.g1658	LOC101891683	100	3030	0	0	1	3030	1	3030	0	5596
ALHF_02802.g1659	LOC101898986	98.64	2640	36	0	1	2640	1	2640	0	4676
ALHF_02803.g1660	LOC101901404	99.68	1242	4	0	1	1242	1159	2400	0	2272
ALHF_02804.g1661	LOC101893170	97.83	1104	24	0	1	1104	1798	2901	0	1906
ALHF_02805.g1662	LOC101887334	98.75	1285	14	2	1	1284	1	1284	0	2283
ALHF_02806.g1663	LOC101890698	99.37	1113	7	0	1	1113	1	1113	0	2017
ALHF_02807.g1664	LOC101896278	99.04	1045	8	2	1	1044	94	1137	0	1873
ALHF_02809.g1666	LOC101892285	97.52	363	9	0	1	363	307	669	8e-178	621
ALHF_02812.g1667	LOC101898569	97.71	480	11	0	1	480	1	480	0	826
ALHF_02813.g1668	LOC101887280	98.06	1749	34	0	1	1749	1	1749	0	3042
ALHF_02814.g1669	LOC101900057	95.96	3341	108	17	292	3624	855	4176	0	5397
ALHF_02815.g1670	LOC101895441	100	711	0	0	1	711	1	711	0	1314
ALHF_02816.g1671	LOC101894836	100	1440	0	0	1	1440	1	1440	0	2660
ALHF_02817.g1672	LOC101896561	99.62	780	3	0	1	780	1	780	0	1424
ALHF_02818.g1673	LOC101893585	95.75	1246	51	2	1	1245	1	1245	0	2006
ALHF_02819.g1674	LOC101893986	99.15	819	7	0	1	819	1	819	0	1474
ALHF_02820.g1675	LOC101887954	99.94	1587	1	0	1	1587	1	1587	0	2926
ALHF_02821.g1676	LOC101897324	98.25	1431	25	0	1	1431	130	1560	0	2505
ALHF_02823.g1677	LOC101895756	99.34	3771	25	0	1	3771	1	3771	0	6826
ALHF_02824.g1678	LOC101891655	100	915	0	0	1	915	172	1086	0	1690
ALHF_02825.g1679	LOC101896571	98.97	1068	11	0	1	1068	1	1068	0	1912
ALHF_02827.g1681	LOC101896902	99.67	1503	5	0	1	1503	1	1503	0	2748
ALHF_02829.g1682	LOC101889880	98.09	2414	46	0	1787	4200	527	2940	0	4204
ALHF_02830.g1683	LOC101897667	99.22	2571	14	1	1	2571	181	2745	0	4632
ALHF_02831.g1684	LOC101896500	98.9	907	8	2	1	906	1	906	0	1618
ALHF_02832.g1685	LOC101897730	98.69	458	6	0	491	948	944	1401	0	813
ALHF_02833.g1686	LOC101895076	99.62	525	2	0	1	525	3034	3558	0	959
ALHF_02835.g1688	LOC101894141	97.4	576	15	0	1	576	325	900	0	981
ALHF_02837.g1689	LOC101887571	95.7	582	25	0	1	582	133	714	0	937
ALHF_02839.g1691	LOC101895140	99.44	3765	21	0	1	3765	1	3765	0	6837
ALHF_02840.g1692	LOC101895264	99.5	1398	1	6	1	1392	1	1398	0	2538
ALHF_02842.g1693	LOC101890847	98.39	1552	20	3	511	2061	3154	4701	0	2723
ALHF_02844.g1695	LOC101892197	99.37	957	6	0	1	957	16	972	0	1735
ALHF_02845.g1696	LOC101887226	100	1518	0	0	1	1518	1	1518	0	2804
ALHF_02846.g1697	LOC101894296	99.29	1842	13	0	1	1842	1	1842	0	3330
ALHF_02847.g1698	LOC101893625	97.47	2928	74	0	1	2928	1	2928	0	4998
ALHF_02848.g1699	LOC101889061	99.27	1095	8	0	625	1719	1	1095	0	1978
ALHF_02849.g1700	LOC101895701	97.41	1927	45	4	1	1926	1	1923	0	3277
ALHF_02850.g1701	LOC101899398	99.78	456	1	0	1	456	1	456	0	837
ALHF_02851.g1702	LOC101901132	95.82	383	12	4	1	381	1	381	4e-176	616
ALHF_02852.g1703	LOC101896806	99.18	1215	10	0	1	1215	151	1365	0	2189
ALHF_02853.g1704	LOC101896212	99.8	976	2	0	879	1854	1011	1986	0	1792
ALHF_02854.g1705	LOC101895954	99.37	1263	5	2	1	1260	1597	2859	0	2285
ALHF_02855.g1706	LOC101893702	99.46	1299	7	0	1	1299	1	1299	0	2361
ALHF_02856.g1707	LOC101891537	99.58	708	3	0	1	708	325	1032	0	1291
ALHF_02857.g1708	LOC101898655	97.66	598	9	3	1	594	1	597	0	1022
ALHF_02860.g1709	LOC101894534	99.45	1632	9	0	1	1632	1	1632	0	2964
ALHF_02866.g1712	LOC101898757	99.47	3381	18	0	1	3381	1	3381	0	6144
ALHF_02867.g1713	LOC101896621	99.92	4731	4	0	1	4731	1	4731	0	8715
ALHF_02868.g1714	LOC101891779	98.87	444	5	0	1	444	1	444	0	793
ALHF_02872.g1715	LOC101900640	99.47	1141	6	0	1881	3021	1125	2265	0	2074
ALHF_02873.g1716	LOC101900640	99.39	819	5	0	606	1424	117	935	0	1485
ALHF_02875.g1717	LOC101892000	99.07	1401	13	0	1	1401	1	1401	0	2516
ALHF_02881.g1718	LOC101896750	99.38	1296	8	0	1	1296	1	1296	0	2350
ALHF_02882.g1719	LOC101890714	95.72	1192	49	2	1	1191	325	1515	0	1917
ALHF_02883.g1720	LOC101893685	97.39	921	24	0	1	921	1	921	0	1568
ALHF_02884.g1721	LOC101897042	96.95	591	18	0	1	591	1	591	0	992
ALHF_02885.g1722	LOC101899083	100	557	0	0	328	884	184	740	0	1029
ALHF_02887.g1723	LOC101899083	100	555	0	0	328	882	184	738	0	1026
ALHF_02889.g1724	LOC101888309	98.97	3218	24	2	2014	5228	9391	12602	0	5751
ALHF_02890.g1725	LOC101900516	99.41	4207	19	3	1	4201	1750	5956	0	7625
ALHF_02891.g1726	LOC101894408	98.95	669	7	0	1	669	1	669	0	1197
ALHF_02892.g1727	LOC101891416	99.1	1773	16	0	1	1773	1	1773	0	3186
ALHF_02898.g1732	LOC101898963	99.47	753	4	0	1	753	1	753	0	1369
ALHF_02899.g1733	LOC101891664	96.86	5799	173	5	1	5790	1	5799	0	9692
ALHF_02903.g1735	LOC101888945	99.67	1218	4	0	1	1218	1	1218	0	2228
ALHF_02904.g1736	LOC101898447	98.03	1929	38	0	1	1929	766	2694	0	3352
ALHF_02905.g1737	LOC101894209	99.95	1833	1	0	1	1833	1	1833	0	3380
ALHF_02909.g1738	LOC101894898	99.56	453	2	0	1	453	1	453	0	826
ALHF_02912.g1740	LOC101888787	99.29	992	7	0	1	992	1	992	0	1794
ALHF_02913.g1741	LOC101897099	99.26	1632	12	0	1	1632	1	1632	0	2948
ALHF_02914.g1742	LOC101895728	98.09	1464	28	0	1	1464	208	1671	0	2549
ALHF_02915.g1743	LOC101896324	100	5238	0	0	1	5238	1	5238	0	9673
ALHF_02917.g1745	LOC101894449	98.13	2027	32	1	1	2021	37	2063	0	3528
ALHF_02919.g1747	LOC101889366	99.64	1955	7	0	1745	3699	611	2565	0	3572
ALHF_02921.g1748	LOC101889139	99.53	1056	5	0	1	1056	1	1056	0	1923
ALHF_02923.g1749	LOC101896711	99.36	780	5	0	1	780	1	780	0	1413
ALHF_02924.g1750	LOC101898397	98.31	413	7	0	340	752	1	413	0	725
ALHF_02927.g1751	LOC101890299	97.25	2795	73	4	1	2793	1	2793	0	4732
ALHF_02928.g1752	LOC101887728	99.48	1743	9	0	1	1743	1	1743	0	3169
ALHF_02930.g1754	LOC101894584	100	2316	0	0	1	2316	1	2316	0	4277
ALHF_02932.g1755	LOC101893257	99.12	1020	9	0	1	1020	142	1161	0	1834
ALHF_02933.g1756	LOC101893257	99.06	957	9	0	1	957	142	1098	0	1718
ALHF_02939.g1761	LOC101901307	99.9	1037	1	0	368	1404	140	1176	0	1910
ALHF_02940.g1762	LOC101894334	98.63	511	5	2	1	510	1	510	0	904
ALHF_02941.g1763	LOC101899464	99.55	1323	6	0	1	1323	1	1323	0	2410
ALHF_02942.g1764	LOC101896763	99.86	693	1	0	1	693	154	846	0	1275
ALHF_02943.g1765	LOC101892225	97.54	1542	38	0	1	1542	1	1542	0	2638
ALHF_02944.g1766	LOC101890437	99.35	3216	15	1	1	3216	2527	5736	0	5818
ALHF_02945.g1767	LOC101889153	99.17	483	4	0	472	954	1	483	0	870
ALHF_02945.g1768	LOC101898099	99.72	723	2	0	1	723	463	1185	0	1325
ALHF_02948.g1769	LOC101891991	99.12	1245	11	0	1	1245	1	1245	0	2239
ALHF_02950.g1770	LOC101898950	96.69	363	12	0	1	363	388	750	8e-173	604
ALHF_02952.g1772	LOC101899363	99.32	3667	23	2	1	3666	1	3666	0	6632
ALHF_02954.g1773	LOC101889147	90.24	1230	94	25	1	1217	1	1217	0	1583
ALHF_02955.g1774	LOC101893508	99.88	5806	7	0	1	5806	1	5806	0	1.068e+04
ALHF_02956.g1775	LOC101893508	99.88	5807	7	0	1	5807	1	5807	0	1.069e+04
ALHF_02959.g1778	LOC101891523	99.47	1702	7	2	1	1701	1	1701	0	3092
ALHF_02960.g1779	LOC101890564	97.24	1485	41	0	1	1485	1	1485	0	2516
ALHF_02962.g1780	LOC101899760	99.29	1275	9	0	1	1275	1	1275	0	2305
ALHF_02965.g1781	LOC101901734	99.74	2307	6	0	1	2307	1	2307	0	4228
ALHF_02966.g1782	LOC101899498	97.06	748	20	2	1	747	184	930	0	1258
ALHF_02967.g1783	LOC101898264	100	1002	0	0	1	1002	1	1002	0	1851
ALHF_02976.g1792	LOC101898092	96.39	913	28	3	1	912	1	909	0	1498
ALHF_02978.g1794	LOC101898092	96.39	913	28	3	1	912	1	909	0	1498
ALHF_02979.g1795	LOC101888256	98.89	1356	15	0	1	1356	1	1356	0	2422
ALHF_02982.g1796	LOC101895783	99.93	1521	1	0	1	1521	3178	4698	0	2804
ALHF_02985.g1798	LOC101898911	95.45	1253	34	11	85	1335	1	1232	0	1977
ALHF_02986.g1799	LOC101896501	99.63	2151	8	0	1	2151	1	2151	0	3928
ALHF_02987.g1800	LOC101893275	99.24	1578	12	0	1	1578	142	1719	0	2848
ALHF_02990.g1802	LOC101901309	99.02	2037	2	6	1	2037	1	2019	0	3635
ALHF_02992.g1803	LOC101897742	99.34	1974	13	0	1	1974	3259	5232	0	3574
ALHF_02994.g1805	LOC101900320	99.85	1377	2	0	1	1377	1	1377	0	2532
ALHF_02995.g1806	LOC101889878	100	1056	0	0	1	1056	1	1056	0	1951
ALHF_02996.g1807	LOC101899967	99.29	705	5	0	1	705	1	705	0	1275
ALHF_02997.g1808	LOC101887683	98.99	1590	16	0	1	1590	64	1653	0	2848
ALHF_02998.g1809	LOC101899639	98.31	1182	20	0	1	1182	1	1182	0	2073
ALHF_02999.g1810	LOC101890847	99.39	1803	8	2	1	1800	334	2136	0	3265
ALHF_03000.g1811	LOC101901407	98.43	2865	45	0	1	2865	1	2865	0	5042
ALHF_03002.g1812	LOC101889332	99.58	1681	7	0	1	1681	58	1738	0	3066
ALHF_03004.g1814	LOC101893230	99.36	311	2	0	164	474	182	492	2e-160	564
ALHF_03005.g1815	LOC101893250	99.93	1374	1	0	1	1374	457	1830	0	2532
ALHF_03006.g1816	LOC101895803	98.44	1088	15	2	1	1087	1	1087	0	1914
ALHF_03007.g1817	LOC101899258	99.04	935	9	0	305	1239	26	960	0	1677
ALHF_03008.g1818	LOC101889108	98.33	538	7	2	1	537	61	597	0	942
ALHF_03009.g1819	LOC101896302	100	1422	0	0	1	1422	1	1422	0	2627
ALHF_03010.g1820	LOC101901508	97.94	4224	66	4	1	4206	2299	6519	0	7299
ALHF_03011.g1821	LOC101891063	98.54	1167	17	0	1	1167	2506	3672	0	2061
ALHF_03012.g1822	LOC101889661	98.98	885	9	0	1	885	1	885	0	1587
ALHF_03013.g1823	LOC101897154	98.42	1968	31	0	1	1968	1	1968	0	3463
ALHF_03015.g1824	LOC101887278	99.02	1222	12	0	1	1222	1	1222	0	2191
ALHF_03017.g1825	LOC101895011	99.26	1224	9	0	1	1224	151	1374	0	2211
ALHF_03019.g1826	LOC101900338	99.73	2244	6	0	1	2244	1	2244	0	4111
ALHF_03020.g1827	LOC101889802	98.97	585	6	0	1	585	1	585	0	1048
ALHF_03021.g1828	LOC101892168	99.02	2355	23	0	1240	3594	1	2355	0	4222
ALHF_03022.g1829	LOC101897227	97.04	1860	37	6	1	1842	1	1860	0	3114
ALHF_03023.g1830	LOC101888591	98.83	1974	23	0	1	1974	1	1974	0	3518
ALHF_03024.g1831	LOC101900788	96.86	1496	43	4	4	1497	178	1671	0	2499
ALHF_03025.g1832	LOC101893304	98.88	714	8	0	1	714	1	714	0	1275
ALHF_03026.g1833	LOC101890633	97.44	1564	20	9	1	1563	1	1545	0	2649
ALHF_03028.g1834	LOC101889356	100	1734	0	0	1	1734	1	1734	0	3203
ALHF_03029.g1835	LOC101888123	99.75	408	1	0	1	408	1	408	0	749
ALHF_03030.g1836	LOC101899974	99.81	1578	3	0	1	1578	1	1578	0	2898
ALHF_03031.g1837	LOC101897467	100	1170	0	0	1	1170	1	1170	0	2161
ALHF_03032.g1838	LOC101892665	99.84	618	1	0	1	618	1	618	0	1136
ALHF_03033.g1839	LOC101892437	98.18	1431	26	0	1	1431	1	1431	0	2499
ALHF_03034.g1840	LOC101896118	99.5	4791	18	3	1	4791	3760	8544	0	8709
ALHF_03036.g1842	LOC101901283	99.89	1880	2	0	1	1880	1	1880	0	3461
ALHF_03037.g1843	LOC101894341	98.58	1476	21	0	1	1476	1294	2769	0	2610
ALHF_03038.g1844	LOC101898236	99.69	643	2	0	66	708	1389	2031	0	1177
ALHF_03039.g1845	LOC101889866	99.32	879	6	0	1	879	2167	3045	0	1591
ALHF_03040.g1846	LOC101892147	97.01	635	15	3	1	633	394	1026	0	1064
ALHF_03045.g1848	LOC101891007	99.59	1479	6	0	1	1479	1	1479	0	2699
ALHF_03050.g1850	LOC101889621	100	621	0	0	1	621	1	621	0	1147
ALHF_03052.g1852	LOC101895246	97.11	589	15	2	1	588	724	1311	0	992
ALHF_03054.g1853	LOC101893964	99.5	2790	14	0	1	2790	1885	4674	0	5075
ALHF_03057.g1855	LOC101889778	98.83	2052	24	0	1033	3084	2254	4305	0	3657
ALHF_03059.g1856	LOC101892695	97.98	1729	27	6	1	1722	1	1728	0	2992
ALHF_03060.g1857	LOC101889810	98.69	840	11	0	1	840	1	840	0	1491
ALHF_03061.g1858	LOC101895280	97.93	531	11	0	1	531	136	666	0	920
ALHF_03062.g1859	LOC101898940	100	702	0	0	1	702	1	702	0	1297
ALHF_03063.g1860	LOC101891933	98.63	873	12	0	1	873	673	1545	0	1546
ALHF_03064.g1861	LOC101894613	99.32	588	4	0	1	588	1	588	0	1064
ALHF_03065.g1862	LOC101901011	99.5	804	4	0	1	804	127	930	0	1463
ALHF_03067.g1863	LOC101897566	99.45	1281	7	0	1	1281	1	1281	0	2327
ALHF_03069.g1865	LOC101887458	98.99	1185	12	0	1	1185	781	1965	0	2122
ALHF_03071.g1867	LOC101899915	98.57	1464	21	0	13	1476	1	1464	0	2588
ALHF_03072.g1868	LOC101896068	97.76	2013	45	0	1	2013	1	2013	0	3469
ALHF_03074.g1869	LOC101892772	94.27	1552	87	2	1	1551	277	1827	0	2372
ALHF_03076.g1870	LOC101892585	98.25	1830	29	1	1	1830	1	1827	0	3199
ALHF_03077.g1871	LOC101900262	95.67	901	37	2	538	1437	1	900	0	1448
ALHF_03078.g1872	LOC101896809	99.51	1218	6	0	1	1218	1	1218	0	2217
ALHF_03080.g1874	LOC101891195	98.32	1014	17	0	175	1188	1	1014	0	1779
ALHF_03081.g1875	LOC101888061	95.8	572	14	6	1	570	118	681	0	915
ALHF_03082.g1876	LOC101898568	98.91	1656	18	0	1	1656	1336	2991	0	2959
ALHF_03083.g1877	LOC101890226	99.78	1335	3	0	1	1335	13	1347	0	2449
ALHF_03084.g1878	LOC101898351	97.9	2385	35	8	1	2370	1339	3723	0	4113
ALHF_03085.g1879	LOC101899774	99.96	2703	1	0	1	2703	1	2703	0	4987
ALHF_03086.g1880	LOC101895574	100	826	0	0	1	826	1	826	0	1526
ALHF_03087.g1881	LOC101895574	100	939	0	0	1	939	1	939	0	1735
ALHF_03088.g1882	LOC101891761	95.45	1540	56	14	1	1533	1	1533	0	2444
ALHF_03093.g1884	LOC101896832	98.01	906	18	0	1	906	1	906	0	1576
ALHF_03094.g1885	LOC101896135	99.19	615	5	0	331	945	1	615	0	1109
ALHF_03095.g1886	LOC101888864	99.76	1236	3	0	1	1236	1	1236	0	2266
ALHF_03096.g1887	LOC101901103	99.02	2347	23	0	487	2833	1	2347	0	4207
ALHF_03097.g1888	LOC101891649	99.24	1449	11	0	1	1449	1	1449	0	2615
ALHF_03098.g1889	LOC101897159	99.58	720	3	0	1	720	1	720	0	1314
ALHF_03101.g1890	LOC101896362	100	2172	0	0	1	2172	1	2172	0	4012
ALHF_03102.g1891	LOC101895689	98.95	858	9	0	1	858	1	858	0	1535
ALHF_03104.g1892	LOC101899008	99.1	1879	15	2	1	1878	1	1878	0	3374
ALHF_03105.g1893	LOC101890410	99.71	682	2	0	1134	1815	1113	1794	0	1249
ALHF_03106.g1894	LOC101901302	98.79	1659	20	0	1	1659	1	1659	0	2953
ALHF_03108.g1895	LOC101890538	99.47	752	4	0	71	822	161	912	0	1367
ALHF_03109.g1896	LOC101895751	100	858	0	0	1	858	1	858	0	1585
ALHF_03110.g1897	LOC101892998	96.4	973	33	2	1	972	1	972	0	1602
ALHF_03112.g1898	LOC101890883	95.66	807	17	5	1	807	1	789	0	1280
ALHF_03113.g1899	LOC101892317	99.91	2163	2	0	1	2163	1	2163	0	3984
ALHF_03116.g1900	LOC101891830	97.9	2049	37	6	1	2046	1	2046	0	3541
ALHF_03117.g1901	LOC101897153	99.61	513	2	0	1	513	82	594	0	937
ALHF_03123.g1902	LOC101890455	99.45	726	4	0	1	726	1	726	0	1319
ALHF_03124.g1903	LOC101897580	99.12	678	6	0	1	678	301	978	0	1219
ALHF_03125.g1904	LOC101894046	99.92	1185	0	1	1	1185	1	1184	0	2182
ALHF_03127.g1906	LOC101899202	93.39	1317	81	6	1	1314	259	1572	0	1945
ALHF_03134.g1908	LOC101900257	99.44	1260	7	0	1	1260	1	1260	0	2289
ALHF_03135.g1909	LOC101894523	98.86	5531	58	5	748	6276	2866	8393	0	9860
ALHF_03136.g1910	LOC101892567	99.75	1182	3	0	1	1182	1	1182	0	2167
ALHF_03137.g1911	LOC101887977	97.61	1677	40	0	1	1677	1	1677	0	2876
ALHF_03138.g1912	LOC101891989	99.86	2775	4	0	1	2775	1	2775	0	5103
ALHF_03139.g1913	LOC101893016	99.72	1416	4	0	1	1416	1	1416	0	2593
ALHF_03142.g1914	LOC101896595	98.57	2095	28	2	1	2094	1108	3201	0	3701
ALHF_03145.g1917	LOC101891343	99.4	999	6	0	1	999	1	999	0	1812
ALHF_03145.g1918	LOC101891636	99.82	1137	2	0	1	1137	40	1176	0	2089
ALHF_03146.g1919	LOC101896520	100	321	0	0	1	321	434	114	2e-169	593
ALHF_03147.g1920	LOC101896766	99.72	1762	5	0	177	1938	33	1794	0	3227
ALHF_03151.g1922	LOC101900400	95.24	63	3	0	569	631	64	2	1e-20	100
ALHF_03152.g1923	LOC101896218	98.47	1761	27	0	1	1761	1	1761	0	3103
ALHF_03154.g1924	LOC101896233	98.34	1506	25	0	1	1506	1	1506	0	2643
ALHF_03155.g1925	LOC101887693	98.08	1404	21	1	1	1398	1	1404	0	2438
ALHF_03156.g1926	LOC101888991	95.72	2056	86	2	1	2055	1	2055	0	3308
ALHF_03158.g1927	LOC101892326	97.71	3797	71	16	5128	8919	1978	5763	0	6516
ALHF_03159.g1928	LOC101892326	97.92	2452	47	4	6281	8730	3314	5763	0	4242
ALHF_03161.g1930	LOC101894123	99.43	1404	8	0	1	1404	1	1404	0	2549
ALHF_03163.g1932	LOC101900761	99.43	870	5	0	439	1308	1	870	0	1580
ALHF_03164.g1934	LOC101894367	100	879	0	0	1	879	1	879	0	1624
ALHF_03168.g1936	LOC101898918	97.09	516	6	5	103	612	5521	6033	0	861
ALHF_03171.g1937	LOC101901774	97.76	1071	24	0	1	1071	1	1071	0	1845
ALHF_03173.g1938	LOC101893755	99.98	4737	1	0	1	4737	412	5148	0	8743
ALHF_03174.g1939	LOC101891780	99.27	1227	9	0	268	1494	1	1227	0	2217
ALHF_03177.g1940	LOC101895204	99.8	2994	6	0	1	2994	1	2994	0	5496
ALHF_03180.g1942	LOC101889265	86.41	596	65	16	5	592	89	676	0	638
ALHF_03181.g1943	LOC101895339	99.82	3264	6	0	1	3264	1	3264	0	5995
ALHF_03183.g1944	LOC101895773	100	759	0	0	1	759	169	927	0	1402
ALHF_03184.g1945	LOC101899251	97.21	1254	35	0	1	1254	220	1473	0	2122
ALHF_03185.g1946	LOC101897569	99.66	879	3	0	1	879	1	879	0	1607
ALHF_03186.g1947	LOC101898081	96.82	5034	124	23	1237	6252	7267	12282	0	8377
ALHF_03187.g1948	LOC101894011	97.85	789	17	0	1	789	1	789	0	1363
ALHF_03189.g1949	LOC101900718	93.17	161	10	1	476	636	1524	1683	6e-61	235
ALHF_03190.g1950	LOC101892983	100	591	0	0	1	591	283	873	0	1092
ALHF_03191.g1951	LOC101888531	97.31	1264	32	2	1	1263	1	1263	0	2145
ALHF_03192.g1952	LOC101898073	98.97	1354	14	0	1	1354	1	1354	0	2423
ALHF_03193.g1953	LOC101887427	98.82	1101	13	0	58	1158	1	1101	0	1962
ALHF_03194.g1954	LOC101895902	97.63	843	20	0	1	843	1	843	0	1447
ALHF_03195.g1955	LOC101901690	97.43	739	17	2	1	738	139	876	0	1258
ALHF_03196.g1956	LOC101897312	98.98	1956	19	1	1	1955	421	2376	0	3500
ALHF_03197.g1957	LOC101900012	99.13	803	7	0	191	993	68	870	0	1445
ALHF_03198.g1958	LOC101895626	98.86	789	9	0	1	789	1	789	0	1408
ALHF_03201.g1960	LOC101899783	98.99	1285	13	0	1	1285	3499	4783	0	2302
ALHF_03203.g1962	LOC101893205	96.54	837	29	0	1	837	37	873	0	1386
ALHF_03207.g1963	LOC101896909	99.7	996	3	0	1	996	220	1215	0	1823
ALHF_03208.g1964	LOC101894479	98.34	1509	22	1	1	1506	1	1509	0	2645
ALHF_03209.g1965	LOC101890672	99.1	1548	14	0	1	1548	1	1548	0	2782
ALHF_03210.g1966	LOC101898822	97.69	821	19	0	1	821	1	821	0	1411
ALHF_03213.g1967	LOC101899224	98.78	327	4	0	1	327	1060	1386	3e-166	582
ALHF_03213.g1968	LOC101899056	99.17	1677	14	0	1	1677	1	1677	0	3020
ALHF_03218.g1970	LOC101899526	92.05	1032	72	10	686	1712	8	1034	0	1443
ALHF_03219.g1971	LOC101895265	98.89	720	8	0	1	720	127	846	0	1286
ALHF_03219.g1972	LOC101888116	100	300	0	0	256	555	1	300	1e-157	555
ALHF_03220.g1973	LOC101899293	96.07	1527	60	0	1	1527	127	1653	0	2488
ALHF_03221.g1974	LOC101891878	98.8	1497	18	0	1	1497	1	1497	0	2665
ALHF_03223.g1975	LOC101893596	99.94	1737	1	0	1	1737	1	1737	0	3203
ALHF_03226.g1978	LOC101897724	97.45	2079	53	0	1	2079	1	2079	0	3546
ALHF_03227.g1979	LOC101897250	99.65	1425	5	0	1	1425	1	1425	0	2604
ALHF_03228.g1980	LOC101899354	99.71	1026	3	0	1	1026	1	1026	0	1879
ALHF_03229.g1981	LOC101889989	96.86	1180	34	3	1	1179	712	1889	0	1971
ALHF_03230.g1982	LOC101890636	100	846	0	0	1	846	37	882	0	1563
ALHF_03232.g1983	LOC101894497	99.61	1812	7	0	1	1812	1	1812	0	3308
ALHF_03233.g1984	LOC101890857	97.67	516	12	0	295	810	1	516	0	887
ALHF_03234.g1985	LOC101898537	100	2112	0	0	1	2112	1	2112	0	3901
ALHF_03235.g1986	LOC101890363	98.37	1290	21	0	1	1290	1	1290	0	2266
ALHF_03239.g1988	LOC101898456	99.69	1911	6	0	1	1911	2635	4545	0	3496
ALHF_03241.g1990	LOC101901341	96.7	546	18	0	1	546	1	546	0	909
ALHF_03242.g1991	LOC101890666	100	1008	0	0	1	1008	1	1008	0	1862
ALHF_03243.g1992	LOC101895297	96.86	861	27	0	1	861	1	861	0	1441
ALHF_03244.g1993	LOC101896165	100	921	0	0	1	921	1	921	0	1701
ALHF_03246.g1995	LOC101887473	96.64	1458	41	4	1	1457	1	1451	0	2414
ALHF_03247.g1996	LOC101896566	98.28	1281	22	0	1	1281	1	1281	0	2244
ALHF_03248.g1997	LOC101900251	99.89	1839	2	0	1	1839	1	1839	0	3386
ALHF_03249.g1998	LOC101900251	99.92	1237	1	0	573	1809	930	2166	0	2279
ALHF_03250.g1999	LOC101888800	98.58	634	7	2	1	633	1	633	0	1120
ALHF_03252.g2001	LOC101897935	99.46	933	5	0	1	933	301	1233	0	1696
ALHF_03254.g2002	LOC101897412	99.02	1737	17	0	1	1737	1	1737	0	3114
ALHF_03256.g2003	LOC101899058	99.31	8452	56	2	1	8451	6565	15015	0	1.529e+04
ALHF_03259.g2004	LOC101898506	97.71	1486	34	0	1	1486	1	1486	0	2556
ALHF_03262.g2005	LOC101889770	99.87	762	1	0	1	762	1	762	0	1402
ALHF_03263.g2006	LOC101899622	99.34	9405	56	3	1	9399	1	9405	0	1.702e+04
ALHF_03264.g2007	LOC101899622	99.29	8700	56	3	1	8694	1	8700	0	1.572e+04
ALHF_03265.g2008	LOC101899622	100	5092	0	0	1	5092	1	5092	0	9404
ALHF_03266.g2009	LOC101897807	99.69	1924	6	0	1410	3333	57	1980	0	3520
ALHF_03267.g2010	LOC101897807	99.69	1923	6	0	592	2514	58	1980	0	3518
ALHF_03272.g2011	LOC101895388	99.82	1105	2	0	1	1105	1	1105	0	2030
ALHF_03273.g2012	LOC101895388	99.82	1105	2	0	1	1105	1	1105	0	2030
ALHF_03275.g2013	LOC101890476	98.79	1488	12	1	1	1488	1	1482	0	2643
ALHF_03276.g2014	LOC101897708	98.78	1314	16	0	1	1314	1	1314	0	2338
ALHF_03281.g2015	LOC101891211	97.1	1173	28	2	1	1173	1	1167	0	1973
ALHF_03282.g2016	LOC101891187	99.7	2304	7	0	1	2304	97	2400	0	4217
ALHF_03284.g2017	LOC101892561	98.71	1089	14	0	1	1089	1	1089	0	1934
ALHF_03287.g2018	LOC101897574	99.5	1398	6	1	1	1397	1033	2430	0	2542
ALHF_03288.g2019	LOC101888600	99.27	1374	10	0	1	1374	94	1467	0	2483
ALHF_03289.g2020	LOC101889582	99.25	2795	15	2	1	2795	949	3737	0	5040
ALHF_03290.g2021	LOC101899939	99.95	1911	1	0	1	1911	70	1980	0	3524
ALHF_03291.g2022	LOC101895093	98.3	1941	27	1	1	1935	346	2286	0	3397
ALHF_03292.g2023	LOC101890845	99.6	750	3	0	1	750	58	807	0	1369
ALHF_03294.g2024	LOC101890735	99.18	975	8	0	1	975	1	975	0	1757
ALHF_03295.g2025	LOC101899889	98.38	1176	19	0	1	1176	1	1176	0	2067
ALHF_03297.g2027	LOC101896148	96.61	825	28	0	1	825	166	990	0	1369
ALHF_03298.g2028	LOC101895749	99.57	690	3	0	1	690	1	690	0	1258
ALHF_03300.g2029	LOC101898932	100	699	0	0	1	699	1	699	0	1291
ALHF_03301.g2030	LOC101898279	98.61	1438	18	2	1	1437	130	1566	0	2543
ALHF_03302.g2031	LOC101887898	97.8	1134	25	0	1	1134	1	1134	0	1956
ALHF_03303.g2032	LOC101901052	99.8	1011	2	0	1	1011	1	1011	0	1857
ALHF_03304.g2033	LOC101901052	99.85	654	0	1	302	954	358	1011	0	1201
ALHF_03305.g2034	LOC101901052	99.34	304	2	0	1	304	1	304	1e-156	551
ALHF_03306.g2035	LOC101901052	99.7	989	2	1	1	989	1	988	0	1808
ALHF_03307.g2036	LOC101901052	99.68	632	0	2	302	932	358	988	0	1155
ALHF_03310.g2039	LOC101890283	99.39	2130	13	0	1	2130	196	2325	0	3862
ALHF_03311.g2040	LOC101895157	99.61	762	3	0	1	762	1	762	0	1391
ALHF_03312.g2041	LOC101888990	99.81	1612	3	0	1	1612	124	1735	0	2961
ALHF_03313.g2042	LOC101893129	99.15	236	2	0	371	606	359	594	1e-118	425
ALHF_03316.g2043	LOC101890541	99.96	2451	1	0	1	2451	1	2451	0	4521
ALHF_03317.g2044	LOC101898773	98.63	657	9	0	1	657	1	657	0	1164
ALHF_03319.g2045	LOC101897889	99.41	1345	8	0	117	1461	81	1425	0	2440
ALHF_03320.g2046	LOC101897468	97.94	1068	22	0	1	1068	1	1068	0	1851
ALHF_03322.g2047	LOC101899963	98.29	645	11	0	1	645	1	645	0	1131
ALHF_03323.g2048	LOC101898877	98.74	5000	50	7	1	4998	1	4989	0	8872
ALHF_03326.g2051	LOC101899517	83.75	1003	101	48	1	957	1	987	0	893
ALHF_03327.g2052	LOC101892361	99.39	1155	7	0	460	1614	1	1155	0	2095
ALHF_03330.g2054	LOC101899184	100	2895	0	0	1	2895	115	3009	0	5347
ALHF_03331.g2055	LOC101897312	99.16	2376	19	1	82	2456	1	2376	0	4276
ALHF_03332.g2056	LOC101899506	97.63	1985	26	10	1	1970	1	1979	0	3386
ALHF_03333.g2057	LOC101897934	98.59	498	7	0	1	498	1	498	0	881
ALHF_03334.g2058	LOC101892716	99.89	927	1	0	1	927	1	927	0	1707
ALHF_03336.g2059	LOC101892841	99.32	444	3	0	1	444	1177	1620	0	804
ALHF_03337.g2060	LOC101894137	98.83	1113	13	0	1	1113	1	1113	0	1984
ALHF_03338.g2061	LOC101894682	99.97	2919	1	0	1	2919	1	2919	0	5385
ALHF_03339.g2062	LOC101898157	99.03	822	8	0	994	1815	46	867	0	1474
ALHF_03341.g2063	LOC101897532	93.25	756	22	21	521	1270	34	766	0	1086
ALHF_03342.g2064	LOC101896874	100	1230	0	0	1	1230	157	1386	0	2272
ALHF_03344.g2065	LOC101896679	99.61	1272	5	0	1	1272	1	1272	0	2322
ALHF_03348.g2068	LOC101897157	98.86	525	6	0	1	525	1	525	0	937
ALHF_03350.g2069	LOC101889684	99.13	1499	11	2	3	1500	168	1665	0	2695
ALHF_03352.g2070	LOC101888729	99.19	738	6	0	1	738	1	738	0	1330
ALHF_03354.g2071	LOC101887256	96.55	2376	76	6	1	2373	1	2373	0	3928
ALHF_03356.g2072	LOC101890254	99.74	1932	5	0	1	1932	1	1932	0	3541
ALHF_03358.g2074	LOC101889050	98.35	1032	17	0	1	1032	1	1032	0	1812
ALHF_03359.g2075	LOC101891941	99.74	768	2	0	1	768	1	768	0	1408
ALHF_03360.g2076	LOC101894196	100	1188	0	0	1	1188	1	1188	0	2194
ALHF_03361.g2077	LOC101894545	99.11	2372	21	0	14	2385	23	2394	0	4265
ALHF_03362.g2078	LOC101897610	99.82	1122	2	0	1	1122	1	1122	0	2061
ALHF_03364.g2079	LOC101896822	99.6	2020	8	0	36	2055	54	2073	0	3687
ALHF_03367.g2080	LOC101887821	99.62	1569	6	0	1	1569	1	1569	0	2865
ALHF_03368.g2081	LOC101897622	100	942	0	0	1	942	1018	1959	0	1740
ALHF_03369.g2082	LOC101890498	98.81	921	11	0	1	921	1	921	0	1640
ALHF_03370.g2083	LOC101900636	98.51	1207	16	2	1	1206	1	1206	0	2128
ALHF_03372.g2084	LOC101894978	99.31	3906	27	0	1	3906	481	4386	0	7064
ALHF_03373.g2085	LOC101896552	100	321	0	0	1	321	133	453	2e-169	593
ALHF_03374.g2086	LOC101898410	96.41	2257	58	10	1	2247	1	2244	0	3698
ALHF_03375.g2087	LOC101898410	96.42	2124	53	10	1	2114	1	2111	0	3480
ALHF_03379.g2089	LOC101891772	99.01	909	9	0	1	909	142	1050	0	1629
ALHF_03380.g2090	LOC101899427	98.95	2853	30	0	1	2853	1	2853	0	5103
ALHF_03383.g2092	LOC101891871	99.66	2046	7	0	1	2046	28	2073	0	3740
ALHF_03384.g2093	LOC101892804	98.38	1234	20	0	1	1234	1	1234	0	2169
ALHF_03385.g2094	LOC101900479	99.78	906	2	0	1	906	1	906	0	1663
ALHF_03386.g2095	LOC101891576	99.32	2217	15	0	1	2217	388	2604	0	4012
ALHF_03387.g2096	LOC101888111	95.63	1351	57	2	1	1350	1	1350	0	2167
ALHF_03388.g2097	LOC101895380	98.72	3600	46	0	1	3600	616	4215	0	6394
ALHF_03392.g2099	LOC101890893	99.3	852	6	0	1	852	1	852	0	1541
ALHF_03393.g2100	LOC101896803	99.85	1971	3	0	1	1971	1	1971	0	3624
ALHF_03395.g2101	LOC101889687	98.08	780	6	2	1	780	1	771	0	1349
ALHF_03396.g2102	LOC101888175	100	1395	0	0	1	1395	1	1395	0	2577
ALHF_03397.g2103	LOC101892384	98.15	1782	33	0	1	1782	370	2151	0	3109
ALHF_03398.g2104	LOC101894102	99.85	1314	2	0	1	1314	1	1314	0	2416
ALHF_03399.g2105	LOC101899483	99.82	1701	3	0	1	1701	1	1701	0	3125
ALHF_03400.g2106	LOC101898866	95.98	646	24	2	1	645	157	801	0	1048
ALHF_03401.g2107	LOC101901396	97.24	651	18	0	1	651	1	651	0	1103
ALHF_03402.g2108	LOC101896425	98.58	1410	20	0	574	1983	1	1410	0	2494
ALHF_03403.g2109	LOC101894362	99.19	1854	12	2	1	1854	1	1851	0	3338
ALHF_03406.g2110	LOC101895541	97.11	1348	37	2	1	1347	1	1347	0	2272
ALHF_03407.g2111	LOC101889364	90.62	1364	112	16	1	1356	259	1614	0	1796
ALHF_03410.g2112	LOC101901585	98.86	528	6	0	1	528	1	528	0	942
ALHF_03412.g2113	LOC101899867	98.35	1275	21	0	1	1275	127	1401	0	2239
ALHF_03414.g2115	LOC101898460	98.51	3559	51	2	1411	4968	703	4260	0	6277
ALHF_03415.g2116	LOC101895177	99.62	3147	12	0	1	3147	1	3147	0	5746
ALHF_03417.g2117	LOC101888642	100	2106	0	0	1	2106	1033	3138	0	3890
ALHF_03418.g2118	LOC101891544	98.02	1464	29	0	4	1467	1	1464	0	2543
ALHF_03419.g2119	LOC101899227	97.36	1743	46	0	1	1743	1	1743	0	2964
ALHF_03421.g2120	LOC101901795	99.64	1377	5	0	1	1377	1	1377	0	2516
ALHF_03422.g2121	LOC101901235	99.63	2997	11	0	1	2997	1	2997	0	5474
ALHF_03426.g2123	LOC101892232	99.65	1737	6	0	1	1737	1	1737	0	3175
ALHF_03429.g2125	LOC101901231	98.98	393	4	0	1	393	1	393	0	704
ALHF_03433.g2126	LOC101896821	99.7	1344	4	0	1	1344	1	1344	0	2460
ALHF_03437.g2127	LOC101900177	96.03	1866	74	0	1	1866	1	1866	0	3037
ALHF_03438.g2128	LOC101899872	97.98	1038	21	0	1	1038	1	1038	0	1801
ALHF_03440.g2129	LOC101901807	97.81	777	17	0	37	813	1	777	0	1341
ALHF_03443.g2131	LOC101888447	98.2	1386	19	4	1	1386	1	1380	0	2416
ALHF_03443.g2132	LOC101891152	99.7	1329	4	0	1	1329	2614	3942	0	2433
ALHF_03445.g2133	LOC101887203	93.76	625	37	2	1	624	193	816	0	937
ALHF_03446.g2134	LOC101894730	99.47	753	4	0	1	753	2347	3099	0	1369
ALHF_03448.g2135	LOC101896173	98.78	1887	23	0	1	1887	1	1887	0	3358
ALHF_03450.g2136	LOC101900987	98.33	1260	21	0	1	1260	253	1512	0	2211
ALHF_03451.g2137	LOC101900928	99.81	528	1	0	1	528	1	528	0	970
ALHF_03452.g2138	LOC101899902	100	1092	0	0	1	1092	1	1092	0	2017
ALHF_03453.g2139	LOC101888820	98.83	1110	13	0	1	1110	1	1110	0	1978
ALHF_03455.g2140	LOC101891691	99.55	1998	9	0	1	1998	43	2040	0	3640
ALHF_03456.g2141	LOC101893460	99.02	612	6	0	43	654	1	612	0	1098
ALHF_03457.g2142	LOC101891124	99.67	600	2	0	1	600	1	600	0	1098
ALHF_03458.g2143	LOC101894917	99.79	1431	3	0	1	1431	1	1431	0	2627
ALHF_03459.g2144	LOC101897214	99.48	954	5	0	1	954	1	954	0	1735
ALHF_03460.g2145	LOC101896484	98.19	774	14	0	1	774	1	774	0	1352
ALHF_03462.g2147	LOC101889233	98.4	1746	19	6	1	1746	1	1737	0	3061
ALHF_03463.g2148	LOC101889233	98.19	1108	2	5	398	1505	5879	6968	0	1919
ALHF_03465.g2149	LOC101888339	99.48	579	3	0	1	579	1	579	0	1053
ALHF_03467.g2150	LOC101891064	99	1794	18	0	1	1794	1	1794	0	3214
ALHF_03468.g2151	LOC101901107	99.86	732	1	0	1	732	1	732	0	1347
ALHF_03469.g2152	LOC101898930	100	1560	0	0	1	1560	1	1560	0	2881
ALHF_03470.g2153	LOC101888424	98.95	4174	39	4	1	4170	592	4764	0	7459
ALHF_03471.g2154	LOC101888424	98.68	3026	38	2	1	3025	592	3616	0	5365
ALHF_03472.g2155	LOC101887984	97.92	768	16	0	1	768	25	792	0	1330
ALHF_03475.g2156	LOC101900945	97.26	876	24	0	1	876	466	1341	0	1485
ALHF_03477.g2157	LOC101896539	97.91	2821	57	2	1288	4107	628	3447	0	4881
ALHF_03479.g2158	LOC101890307	99.89	1845	2	0	1	1845	1	1845	0	3397
ALHF_03481.g2159	LOC101891392	98.94	2358	25	0	1	2358	1	2358	0	4217
ALHF_03482.g2160	LOC101889236	99.91	1164	1	0	1	1164	1	1164	0	2145
ALHF_03483.g2161	LOC101897139	99.87	1569	2	0	1	1569	1	1569	0	2887
ALHF_03485.g2162	LOC101898220	95.38	1603	72	2	1	1602	22	1623	0	2579
ALHF_03486.g2163	LOC101888392	98.82	1357	14	2	1	1356	1	1356	0	2416
ALHF_03487.g2164	LOC101890512	99.78	4482	10	0	1	4482	1	4482	0	8222
ALHF_03488.g2165	LOC101889636	99.95	2160	1	0	1	2160	133	2292	0	3984
ALHF_03489.g2166	LOC101894037	98.99	691	7	0	258	948	54	744	0	1238
ALHF_03490.g2167	LOC101897743	96.01	1053	37	4	1	1051	1	1050	0	1707
ALHF_03493.g2170	LOC101901408	97.34	376	8	2	1	375	1	375	0	638
ALHF_03494.g2171	LOC101895127	99.24	1707	13	0	1	1707	1	1707	0	3081
ALHF_03502.g2172	LOC101892602	99.77	1308	3	0	1	1308	1	1308	0	2399
ALHF_03507.g2173	LOC101887820	98.2	1278	23	0	1	1278	1	1278	0	2233
ALHF_03508.g2174	LOC101901342	98.53	681	10	0	1	681	1	681	0	1203
ALHF_03509.g2175	LOC101899683	99.9	975	1	0	1	975	1	975	0	1796
ALHF_03513.g2176	LOC101901632	99.15	1656	14	0	1	1656	1	1656	0	2981
ALHF_03515.g2178	LOC101898408	99.57	693	3	0	1	693	1	693	0	1264
ALHF_03517.g2181	LOC101895313	96.07	3359	126	6	1	3356	1	3356	0	5467
ALHF_03518.g2183	LOC101895313	96.07	3359	126	6	1	3356	1	3356	0	5467
ALHF_03519.g2184	LOC101891339	98.69	1752	17	1	1	1752	580	2325	0	3105
ALHF_03521.g2185	LOC101899114	99.93	1341	1	0	1	1341	1885	3225	0	2471
ALHF_03522.g2186	LOC101896867	99.6	1257	5	0	1	1257	1	1257	0	2294
ALHF_03525.g2187	LOC101888343	98.99	1584	16	0	1	1584	1	1584	0	2837
ALHF_03526.g2188	LOC101890952	99.55	666	3	0	1	666	76	741	0	1214
ALHF_03527.g2189	LOC101896235	98.93	657	7	0	1	657	1	657	0	1175
ALHF_03529.g2191	LOC101897295	99.7	1314	4	0	1	1314	1	1314	0	2405
ALHF_03531.g2192	LOC101891568	99.58	1443	6	0	1	1443	1	1443	0	2632
ALHF_03532.g2193	LOC101894024	96.2	922	33	2	1	921	1	921	0	1507
ALHF_03534.g2194	LOC101888201	98.36	549	9	0	1	549	1	549	0	965
ALHF_03535.g2195	LOC101899408	99.14	1041	9	0	1	1041	88	1128	0	1873
ALHF_03535.g2196	LOC101900896	98.61	1938	27	0	1	1938	187	2124	0	3430
ALHF_03536.g2197	LOC101889461	97.93	2363	45	4	1	2361	907	3267	0	4089
ALHF_03538.g2198	LOC101900291	100	1180	0	0	874	2053	22	1201	0	2180
ALHF_03539.g2199	LOC101895904	99.01	2115	21	0	1	2115	1	2115	0	3790
ALHF_03540.g2200	LOC101887255	99.47	2475	13	0	1	2475	1	2475	0	4499
ALHF_03541.g2201	LOC101900953	99.69	1275	4	0	1	1275	1	1275	0	2333
ALHF_03544.g2203	LOC101890383	98.28	1450	23	2	1	1449	1	1449	0	2538
ALHF_03545.g2204	LOC101899555	98.53	1833	24	3	1	1833	97	1926	0	3232
ALHF_03546.g2205	LOC101892188	99.56	2052	9	0	1	2052	1	2052	0	3740
ALHF_03548.g2206	LOC101891751	99.06	1170	11	0	1	1170	1	1170	0	2100
ALHF_03549.g2207	LOC101901793	99.8	990	2	0	1	990	1	990	0	1818
ALHF_03550.g2208	LOC101896015	97.01	1603	39	6	441	2043	405	1998	0	2686
ALHF_03553.g2210	LOC101901234	98.88	717	8	0	1	717	247	963	0	1280
ALHF_03554.g2211	LOC101897723	98.1	897	14	1	1	894	2233	3129	0	1559
ALHF_03555.g2212	LOC101898390	98.48	1053	16	0	1	1053	274	1326	0	1857
ALHF_03557.g2213	LOC101891805	100	642	0	0	1	642	1	642	0	1186
ALHF_03559.g2214	LOC101890446	100	1050	0	0	1	1050	1	1050	0	1940
ALHF_03560.g2215	LOC101890078	98.88	1158	13	0	1	1158	1	1158	0	2067
ALHF_03561.g2216	LOC101897744	98.43	636	10	0	1	636	244	879	0	1120
ALHF_03562.g2217	LOC101901262	97.71	1395	32	0	1	1395	1	1395	0	2399
ALHF_03563.g2218	LOC101897576	97.95	488	10	0	1	488	283	770	0	846
ALHF_03564.g2219	LOC101887626	99.93	2724	2	0	1	2724	1	2724	0	5020
ALHF_03565.g2220	LOC101888548	99.26	676	1	4	165	838	51	724	0	1218
ALHF_03566.g2221	LOC101900195	98.31	885	6	2	1	876	1	885	0	1543
ALHF_03567.g2222	LOC101891680	97.86	886	17	2	274	1158	1	885	0	1530
ALHF_03568.g2223	LOC101896690	98.17	1312	22	2	1	1311	199	1509	0	2289
ALHF_03570.g2224	LOC101892312	99.27	1786	13	0	24	1809	9	1794	0	3227
ALHF_03571.g2225	LOC101901485	99.32	1179	8	0	1	1179	1	1179	0	2134
ALHF_03572.g2226	LOC101887736	97.82	1377	15	6	1	1377	1	1362	0	2362
ALHF_03573.g2227	LOC101895316	99.42	690	4	0	1	690	1	690	0	1253
ALHF_03574.g2228	LOC101891825	99.69	324	1	0	1	324	1	324	2e-169	593
ALHF_03576.g2229	LOC101900491	100	1359	0	0	1	1359	79	1437	0	2510
ALHF_03577.g2230	LOC101889786	99.83	4191	7	0	1	4191	1	4191	0	7701
ALHF_03578.g2231	LOC101891302	98.84	1122	13	0	1	1122	1	1122	0	2001
ALHF_03582.g2234	LOC101894625	99.27	1773	13	0	1	1773	349	2121	0	3203
ALHF_03583.g2235	LOC101897338	100	336	0	0	103	438	139	474	1e-177	621
ALHF_03584.g2236	LOC101897338	100	447	0	0	1	447	1	447	0	826
ALHF_03585.g2237	LOC101898981	99.47	1704	9	0	1	1704	2455	4158	0	3097
ALHF_03586.g2238	LOC101898981	99.49	1572	8	0	1	1572	2455	4026	0	2859
ALHF_03587.g2239	LOC101898981	99.47	1704	9	0	1	1704	2455	4158	0	3097
ALHF_03588.g2240	LOC101898981	99.49	1572	8	0	1	1572	2455	4026	0	2859
ALHF_03590.g2241	LOC101900135	98.57	630	9	0	1	630	1	630	0	1114
ALHF_03592.g2242	LOC101896395	97.99	1095	22	0	1	1095	1	1095	0	1901
ALHF_03593.g2243	LOC101896615	97.69	1083	25	0	1	1083	1	1083	0	1862
ALHF_03594.g2244	LOC101891377	98.46	2073	32	0	1	2073	1	2073	0	3651
ALHF_03595.g2245	LOC101889472	99.32	2217	15	0	31	2247	1	2217	0	4012
ALHF_03597.g2246	LOC101887361	96.23	504	16	1	1	504	1	501	0	822
ALHF_03598.g2247	LOC101888165	98.92	1581	17	0	1	1581	1	1581	0	2826
ALHF_03601.g2248	LOC101895482	95.24	1701	75	6	1	1698	1	1698	0	2687
ALHF_03602.g2249	LOC101893445	99.92	3810	0	1	1	3810	1	3807	0	7016
ALHF_03603.g2250	LOC101888803	90.58	1593	97	24	1	1568	49	1613	0	2061
ALHF_03605.g2251	LOC101898481	99.49	1563	8	0	1	1563	1	1563	0	2843
ALHF_03606.g2252	LOC101901569	100	588	0	0	4	591	37	624	0	1086
ALHF_03607.g2253	LOC101901421	99.97	2871	1	0	1	2871	13	2883	0	5297
ALHF_03608.g2254	LOC101897231	97.89	1658	14	3	476	2112	503	2160	0	2848
ALHF_03613.g2256	LOC101891240	99.46	552	3	0	1	552	1	552	0	1003
ALHF_03614.g2258	LOC101892819	99.53	1491	7	0	1	1491	193	1683	0	2715
ALHF_03615.g2259	LOC101901797	97.36	303	5	3	1	303	1	300	4e-145	512
ALHF_03619.g2261	LOC101898127	99.25	663	5	0	1	663	1	663	0	1197
ALHF_03622.g2262	LOC101887894	97.14	525	15	0	1	525	217	741	0	887
ALHF_03623.g2263	LOC101897332	99.87	747	1	0	1	747	1	747	0	1375
ALHF_03624.g2264	LOC101897149	99.87	1503	2	0	1	1503	1	1503	0	2765
ALHF_03627.g2267	LOC101888348	100	993	0	0	1	993	1	993	0	1834
ALHF_03628.g2268	LOC101896310	99.82	546	0	1	1	546	1109	1653	0	1002
ALHF_03628.g2269	LOC101896310	99.84	645	0	1	1	645	1	644	0	1184
ALHF_03630.g2271	LOC101899477	98.91	2485	26	1	618	3102	817	3300	0	4438
ALHF_03631.g2272	LOC101895735	99.48	381	2	0	1	381	1	381	0	693
ALHF_03632.g2273	LOC101897469	98.77	1869	23	0	1	1869	220	2088	0	3325
ALHF_03633.g2274	LOC101889874	98.77	405	5	0	1	405	112	516	0	721
ALHF_03635.g2275	LOC101899900	99.75	1182	3	0	1	1182	109	1290	0	2167
ALHF_03636.g2276	LOC101896907	99.21	1146	9	0	1	1146	73	1218	0	2067
ALHF_03637.g2277	LOC101888814	99.42	1041	6	0	1	1041	1	1041	0	1890
ALHF_03637.g2278	LOC101888636	99.77	879	2	0	1	879	1	879	0	1613
ALHF_03638.g2279	LOC101892611	96.86	669	21	0	1	669	1	669	0	1120
ALHF_03639.g2280	LOC101899119	99.8	1473	3	0	1	1473	1	1473	0	2704
ALHF_03640.g2281	LOC101895972	99.78	1804	4	0	1	1804	1	1804	0	3310
ALHF_03641.g2282	LOC101893216	98.29	1464	25	0	1	1464	1	1464	0	2566
ALHF_03642.g2283	LOC101899404	98.4	1935	31	0	1	1935	37	1971	0	3402
ALHF_03643.g2284	LOC101897929	99.38	1947	12	0	1	1947	157	2103	0	3530
ALHF_03644.g2285	LOC101893721	99.58	957	4	0	1	957	289	1245	0	1746
ALHF_03646.g2286	LOC101891010	99.63	3819	14	0	1	3819	1	3819	0	6975
ALHF_03647.g2287	LOC101901187	99.97	3600	1	0	1	3600	61	3660	0	6643
ALHF_03648.g2288	LOC101901187	100	2711	0	0	1	2711	61	2771	0	5007
ALHF_03649.g2289	LOC101897398	98.74	1911	19	4	5	1914	173	2079	0	3391
ALHF_03650.g2290	LOC101899673	99.21	2151	17	0	1	2151	1	2151	0	3879
ALHF_03651.g2291	LOC101901020	99.73	747	2	0	1	747	37	783	0	1369
ALHF_03653.g2292	LOC101890222	96.29	1780	49	9	1	1776	3103	4869	0	2905
ALHF_03655.g2293	LOC101901369	100	1305	0	0	1	1305	1	1305	0	2410
ALHF_03656.g2294	LOC101887204	98.32	1249	19	2	1	1248	1	1248	0	2189
ALHF_03657.g2295	LOC101890565	99.56	681	3	0	1	681	1	681	0	1242
ALHF_03660.g2296	LOC101895712	100	1419	0	0	1	1419	1	1419	0	2621
ALHF_03661.g2297	LOC101896942	97.92	481	10	0	1	481	1	481	0	833
ALHF_03662.g2298	LOC101898234	99.35	459	3	0	1	459	1	459	0	832
ALHF_03663.g2299	LOC101888330	96.67	930	31	0	1	930	1	930	0	1546
ALHF_03664.g2300	LOC101900516	99.46	5739	25	3	1	5733	1750	7488	0	1.042e+04
ALHF_03665.g2301	LOC101899879	99.78	4941	11	0	1	4941	1	4941	0	9064
ALHF_03668.g2302	LOC101897109	98.74	1980	25	0	1	1980	1	1980	0	3518
ALHF_03670.g2303	LOC101890343	93.79	2046	95	23	14	2040	752	2784	0	3046
ALHF_03675.g2305	LOC101896453	99.34	1065	4	1	1	1065	1	1062	0	1925
ALHF_03676.g2306	LOC101889907	99.23	778	4	2	1	777	1	777	0	1402
ALHF_03677.g2307	LOC101889964	99.12	1360	10	2	1	1359	1	1359	0	2444
ALHF_03678.g2308	LOC101890822	97.88	801	17	0	1	801	1	801	0	1386
ALHF_03680.g2310	LOC101896245	96.13	465	18	0	1	465	3130	3594	0	760
ALHF_03682.g2312	LOC101897789	97.64	1482	35	0	1	1482	1	1482	0	2543
ALHF_03683.g2313	LOC101890536	100	1130	0	0	1	1130	1	1130	0	2087
ALHF_03685.g2314	LOC101896439	98.68	985	11	2	1	984	1	984	0	1746
ALHF_03686.g2315	LOC101896232	98.98	1368	14	0	1	1368	1	1368	0	2449
ALHF_03687.g2316	LOC101888025	99.02	611	6	0	1	611	1	611	0	1096
ALHF_03688.g2317	LOC101899409	99.6	2274	9	0	1648	3921	1639	3912	0	4150
ALHF_03689.g2318	LOC101893823	97.79	1314	29	0	1	1314	1	1314	0	2266
ALHF_03690.g2319	LOC101891819	98.75	1278	16	0	1	1278	1	1278	0	2272
ALHF_03691.g2320	LOC101891519	98.32	2256	23	7	628	2874	565	2814	0	3941
ALHF_03692.g2321	LOC101889413	99.04	2079	20	0	1	2079	1	2079	0	3729
ALHF_03695.g2322	LOC101895776	98.39	1059	17	0	1	1059	1	1059	0	1864
ALHF_03696.g2323	LOC101887983	96.91	777	24	0	1	777	1	777	0	1303
ALHF_03697.g2324	LOC101890080	98.71	1167	15	0	1	1167	1	1167	0	2073
ALHF_03698.g2325	LOC101890596	99.82	1114	2	0	1	1114	1	1114	0	2047
ALHF_03699.g2326	LOC101895792	97.59	1494	36	0	1	1494	1	1494	0	2560
ALHF_03700.g2327	LOC101898053	99.67	606	2	0	1	606	22	627	0	1109
ALHF_03701.g2328	LOC101901722	100	1242	0	0	1	1242	1	1242	0	2294
ALHF_03702.g2329	LOC101892443	98.61	1147	14	2	1	1146	1	1146	0	2028
ALHF_03705.g2330	LOC101892416	97.96	1962	40	0	1	1962	1	1962	0	3402
ALHF_03707.g2331	LOC101895360	98.71	1390	16	2	1	1389	1	1389	0	2466
ALHF_03709.g2332	LOC101891799	99.59	972	4	0	1	972	1	972	0	1773
ALHF_03710.g2333	LOC101897771	97.27	549	15	0	1	549	1	549	0	931
ALHF_03711.g2334	LOC101888322	98.23	1752	31	0	1	1752	364	2115	0	3064
ALHF_03712.g2335	LOC101891231	99.95	1875	1	0	1	1875	1	1875	0	3458
ALHF_03713.g2336	LOC101897583	99.92	2373	2	0	1	2373	862	3234	0	4372
ALHF_03714.g2337	LOC101887483	99.86	1398	2	0	109	1506	1330	2727	0	2571
ALHF_03715.g2338	LOC101898179	99.09	987	9	0	1	987	1	987	0	1773
ALHF_03716.g2339	LOC101894909	100	2028	0	0	1	2028	1	2028	0	3746
ALHF_03717.g2340	LOC101899603	98.99	1977	20	0	1	1977	1	1977	0	3541
ALHF_03718.g2341	LOC101898257	98.53	1225	16	2	1	1224	1	1224	0	2161
ALHF_03719.g2342	LOC101894514	99.78	900	2	0	1	900	1	900	0	1652
ALHF_03721.g2343	LOC101893864	98.57	768	11	0	1	768	1	768	0	1358
ALHF_03723.g2344	LOC101899034	95.74	751	30	2	364	1113	1	750	0	1210
ALHF_03724.g2345	LOC101896788	98.87	621	7	0	313	933	58	678	0	1109
ALHF_03725.g2346	LOC101887955	99.13	1611	14	0	1	1611	1	1611	0	2898
ALHF_03727.g2347	LOC101894019	99.29	987	7	0	1	987	202	1188	0	1784
ALHF_03728.g2348	LOC101888650	98.75	1524	19	0	1	1524	1	1524	0	2710
ALHF_03729.g2349	LOC101892158	100	555	0	0	1	555	1	555	0	1026
ALHF_03730.g2350	LOC101897204	98.93	1125	12	0	1	1125	1	1125	0	2012
ALHF_03731.g2351	LOC101897781	100	711	0	0	1	711	1	711	0	1314
ALHF_03735.g2352	LOC101891975	99.93	1377	1	0	1	1377	1	1377	0	2538
ALHF_03736.g2353	LOC101894126	99.25	2013	15	0	1	2013	160	2172	0	3635
ALHF_03737.g2354	LOC101888917	98.78	739	9	0	427	1165	1	739	0	1315
ALHF_03740.g2357	LOC101898288	99.87	1533	2	0	1	1533	1	1533	0	2820
ALHF_03742.g2359	LOC101901808	99.26	940	7	0	84	1023	27	966	0	1698
ALHF_03742.g2360	LOC101900481	99.72	6367	0	3	1724	8072	2579	8945	0	1.164e+04
ALHF_03743.g2361	LOC101901550	100	1443	0	0	1	1443	1	1443	0	2665
ALHF_03744.g2362	LOC101895603	99.81	1075	1	1	1035	2109	739	1812	0	1973
ALHF_03745.g2363	LOC101889085	85.54	747	74	32	1	730	1	730	0	750
ALHF_03746.g2364	LOC101891546	98.72	1092	14	0	1	1092	1	1092	0	1940
ALHF_03747.g2365	LOC101888496	99.55	663	3	0	1	663	1	663	0	1208
ALHF_03748.g2366	LOC101893160	99.17	1212	10	0	1	1212	1	1212	0	2183
ALHF_03748.g2367	LOC101891295	99.93	1496	0	1	33	1527	119	1614	0	2756
ALHF_03749.g2368	LOC101887512	100	1143	0	0	1	1143	1	1143	0	2111
ALHF_03750.g2369	LOC101892637	98.95	1143	12	0	1	1143	1	1143	0	2045
ALHF_03751.g2370	LOC101898875	98.62	434	6	0	47	480	17	450	0	769
ALHF_03752.g2371	LOC101894200	98.89	1173	13	0	1	1173	1	1173	0	2095
ALHF_03754.g2372	LOC101893841	98.2	444	8	0	1	444	1	444	0	776
ALHF_03755.g2373	LOC101893573	98.53	3055	40	3	1	3051	2983	6036	0	5387
ALHF_03756.g2374	LOC101897878	97.75	711	16	0	109	819	1	711	0	1225
ALHF_03757.g2375	LOC101898251	97.19	2701	74	2	724	3423	946	3645	0	4566
ALHF_03758.g2376	LOC101891270	99.73	2238	6	0	1	2238	1	2238	0	4100
ALHF_03759.g2377	LOC101891754	98	1848	37	0	1	1848	1	1848	0	3208
ALHF_03760.g2378	LOC101890206	100	729	0	0	1	729	49	777	0	1347
ALHF_03761.g2379	LOC101891841	98.94	3591	35	1	1	3588	1	3591	0	6418
ALHF_03762.g2380	LOC101894803	99.85	6873	10	0	1	6873	1	6873	0	1.264e+04
ALHF_03763.g2381	LOC101896206	98.45	2895	45	0	1	2895	163	3057	0	5097
ALHF_03764.g2382	LOC101898889	97.38	420	11	0	1	420	1	420	0	715
ALHF_03765.g2383	LOC101892495	77.28	1417	242	70	217	1587	7	1389	0	760
ALHF_03770.g2385	LOC101895781	99.78	2718	0	1	1	2718	1	2712	0	4981
ALHF_03771.g2386	LOC101887963	97.77	1389	31	0	1	1389	355	1743	0	2394
ALHF_03772.g2387	LOC101897581	98.81	3529	40	2	1	3528	1	3528	0	6283
ALHF_03773.g2388	LOC101901423	99.22	894	7	0	1	894	295	1188	0	1613
ALHF_03774.g2389	LOC101887355	98.94	2733	29	0	1	2733	1	2733	0	4887
ALHF_03775.g2390	LOC101894665	97.32	2127	57	0	1	2127	1	2127	0	3613
ALHF_03776.g2391	LOC101892101	96.55	2750	91	4	1	2748	1	2748	0	4549
ALHF_03777.g2392	LOC101887976	100	2154	0	0	1	2154	1	2154	0	3978
ALHF_03782.g2394	LOC101890432	98.44	1024	16	0	105	1128	930	1953	0	1803
ALHF_03787.g2395	LOC101896805	99.61	3354	13	0	1	3354	1	3354	0	6122
ALHF_03788.g2396	LOC101893601	98.33	1973	29	4	1	1971	1	1971	0	3458
ALHF_03789.g2397	LOC101895630	97.38	1106	27	2	1074	2178	543	1647	0	1881
ALHF_03790.g2398	LOC101895630	98.48	1648	23	2	370	2016	1	1647	0	2904
ALHF_03792.g2399	LOC101892202	97.54	1869	46	0	1	1869	1	1869	0	3197
ALHF_03794.g2400	LOC101893324	98.92	834	8	1	1	834	59	891	0	1489
ALHF_03795.g2401	LOC101892272	97.83	2355	51	0	1	2355	46	2400	0	4067
ALHF_03796.g2402	LOC101892528	97.22	898	23	2	1	897	1	897	0	1519
ALHF_03797.g2403	LOC101896908	97.85	3159	68	0	1	3159	1	3159	0	5457
ALHF_03798.g2404	LOC101894072	97.34	4697	100	11	1	4689	1	4680	0	7958
ALHF_03800.g2406	LOC101892835	97.76	624	14	0	1	624	1	624	0	1075
ALHF_03806.g2411	LOC101892776	97.89	1515	32	0	1	1515	1	1515	0	2621
ALHF_03807.g2412	LOC101890032	99.81	1041	2	0	1	1041	1	1041	0	1912
ALHF_03809.g2414	LOC101897999	99.42	3471	20	0	1	3471	1	3471	0	6300
ALHF_03810.g2415	LOC101896681	99.48	956	5	0	1	956	1	956	0	1738
ALHF_03811.g2416	LOC101896681	99.48	956	5	0	1	956	1	956	0	1738
ALHF_03812.g2417	LOC101889745	97.78	1260	28	0	1	1260	1	1260	0	2172
ALHF_03813.g2418	LOC101901660	96.71	1640	44	10	1	1635	241	1875	0	2721
ALHF_03814.g2419	LOC101895557	97.45	2002	40	9	1	1995	121	2118	0	3404
ALHF_03815.g2420	LOC101894832	99.5	399	2	0	1	399	1	399	0	726
ALHF_03816.g2421	LOC101894832	99.46	370	2	0	3	372	30	399	0	673
ALHF_03817.g2422	LOC101894832	99.46	555	3	0	1	555	1	555	0	1009
[truncated: 4,164 more rows]
