# Supplementary material for: Genome of the house fly, Musca domestica L., a global vector of diseases with adaptations to a septic environment
Source: Genome Biol. 2014 Oct 14;15:466. doi: 10.1186/s13059-014-0466-3 (PMC4195910; doi:10.1186/s13059-014-0466-3)
Supplement: Additional file 11: Table S9. — CysLGICs in the house fly, M. domestica. [file 13059_2014_466_MOESM11_ESM.xlsx]

## Sheet: Sheet1
CysLGIC in the house fly, M. domestica
Subunit	AA sequence	NCBI Reference Seq	AA Accession No	Publications	notes
a1	MGSVLFAAVFIALHFATGGLANPDAKRLYDDLLSNYNRLIRPVGNNSDRLTVKMGLRLSQLIDVNLKNQIMTTNVWVEQEWNDYKLKWNPDDYGGVDTLHVPSEHIWLPDIVLYNNADGNYEVTIMTKAILHHTGKVVWKPPAIYKSFCEIDVEYFPFDEQTCFMKFGSWTYDGYMVDLRHLKQTPDSDNIEVGIDLQDYYISVEWDIMRVPAVRNEKFYSCCEEPYLDIVFNLTLRRKTLFYTVNLIIPCVGISFLSVLVFYLPSDSGEKISLCISILLSLTVFFLLLAEIIPPTSLTVPLLGKYLLFTMMLVTLSVVVTIAVLNVNFRSPVTHRMAPWVQRVFIEILPKLLCIERPKKDDPNDEDDDQPQEVLTDVFHLPPDIDKFVNYDTKRFSGD…	XP_005185791.1
a2	MSALHYKCTLWSHFKWLCLLMLLILLCQSVQANPDAKRLYDDLLSNYNRLIRPVSNNTDTVLVKLGLRLSQLIDLNLKDQILTTNVWLEHEWQDHKFKWDPSEYGGVTELYVPSEHIWLPDIVLYNNADGEYVVTTMTKAILHYTGKVVWTPPAIFKSSCEIDVRYFPFDQQTCFMKFGSWTYDGDQIDLKHINQKNDKDNKVEIGIDLREYYPSVEWDILGVPAERHEKYYPCCAEPYPDIFFNITLRRKTLFYTVNLIIPTVGMSYLSVLVFYLPADSGEKIALCISILLSQTMFFLLISEIIPSTSLALPLLGKYLLFTMLLVGLSVVITIIILNIHYRKPSTHRMAPWVRSFFIKRLPKLLLMRVPKDLLRDLAANKVNYNMNFNKTKFGKALMD…	None	DQ372062	Gao et al 2007 Pubmed 17167752
a3	MKWFQVALDMILVLSFISSSTSNPDAKRLYDDLLSNYNKLVRPVVNVTDALTVRIKLKLSQLIDVNLKNQIMTTNLWVEQSWYDYKLQWEPKEYGGVEMLHVPSDHIWRPDIVLYNNADGNFEVTLATKATLNYTGRVEWRPPAIYKSSCEIDVEYFPFDEQTCVMKFGSWTYDGFQVDLRHIDELNGTNVVEVGVDLSEFYTSVEWDILEVPAVRNEKFYTCCDEPYLDITFNITMRRKTLFYTVNLIIPCMGISFLTILVFYLPSDSGEKVSLSISILLSLTVFFLLLAEIIPPTSLVVPLLGKFVLFTMILDTFSICVTVVVLNIHFRSPQTHIMAPWVRTVFINQLPRFLVMRRPLYPISEMIKTSRQLMLRTCNGFELRDQIPPLPPPVALSRL…	XP_005178988.1
a4	ADGNFEVTLATKATIYSEGLVEWKPPAIYKSSCEIDVEYFPFDEQTCVLKFGSWTYDGFKVDLRHMDEQLGSNVVDVGVDLSEFYMSVEWDILEVPAVRNEKFYTCCDEPYLDITFNITMRRKTLFYTVNIIIPCMGISFLTVLTFYLPSDSGEKFLR	XP_005192148.1			incomplete
a5	MMWEMLILWAVHLSLTAIATLYANVRTALSQTAQQIVRAVIAATTLPIIQRIQQQQHETEKQQQQLQHGKHVEDIHLPAAGARYASASSSRLPPSSADATIWPRAPPELPQTEKLSSAPPPPSSSSTLLMQTKPAHKKPVHGRNFPPQQKNRMQPVSHLQYQQQQQQQLSLPSPAEPQPQHYKQQQQQQGQERLGQQVNINNITSSSNGGNTCSSNSFTATTSIAATTTTSILTLWQHCHRRYRPHQLLPLLTTKGLNKYSWIFLLIYLNLSAKVCLAGYNEKRLLHDLLDTYNTLERPVLNESDPLQLSFGLTLMQIIDVDEKNQLLVTNVWLKLEWNDMNLRWNTSDYGGIKDLRIPPHRIWKPDVLMYNSADEGFDGTYQTNVVVRNNGSCLYVPP…	XP_005188556.1; XP_005183404.1	EF203213	Gao et al 2007 Pubmed 18092998
a6	MDSSTSLYLVLLIFVIIKESCQGPHEKRLLNHLLSTYNTLERPVANESDPLEVKFGLTLQQIIDVDEKNQLLITNLWLSLEWNDYNLRWNDSEYGGVKDLRITPNKLWKPDVLMYNSADEGFDGTYHTNIVVKHGGSCLYVPPGIFKSTCKMDITWFPFDDQHCEMKFGSWTYDGNQLDLVLSSEDGGDLSDFITNGEWYLIAMPGKKNTIVYACCPEPYVDVTFTIQIRRRTLYYFFNLIVPCVLISSMALLGFTLPPDSGEKLTLGVTILLSLTVFLNLVAESMPTTSDAVPLIGTYFNCIMFMVASSVVLTVVVLNYHHRTADIHEMPPWIRSVFLQWLPWILRMSRPGRKITRKHILLTNRMKELELKERSSKSLLANVLDIDDDFRHTVSGSQT…		DQ498130	Gao et al 2007 Pubmed 17439546	isoform II
a7	DEKNQLLITNIWLKLEWNDMNLRWNASDYGGVRDLRIPPHRLWKPDVLMYNSADEGFDGTYATNVVVRNNGSCLYVPPGIFKSTCKIDITWFPFDDQRCEMKFGSWTYDGFQLDLQLQDEAGGDISSFITNGEWDLLGVPGKRNEIYYNCCPEPYIDITFAILIRRKTLYYFFNLIVPCVLIASMALLGFTLPPDSGEKLSLGVTILLSLTVFLNMVAETMPATSDAVPLLGTYFNCIMFMVASSVVSTILILNYHHRNPDTHEMSEWIRVIFLYWLPCILRMQRPGQVGYECPPPPSSSSTSSNNGDKKQHIQNVELKERSSKSLLANVLDIDDDFRCNHRCASATLPHQPTYYRTMYRQGDDGSVGPVGPVGDTRMHEAISHTCLSSSAEYELALIL…	XP_005187143.1; XP_005184466.1			N-term missing
b1	MDYLKSPFGLGVTLAIALLTCSLLQVNASEDEERLVRDLFRGYNKLIRPVQNMTQKVGVRFGLAFVQLINVNEKNQIMKSNVWLRLVWYDYQLQWDEADYGGIGVLRLPPDKVWKPDIVLFNNADGNYEVRYKSNVLIYPTGEVLWVPPAIYQSSCTIDVTYFPFDQQTCIMKFGSWTFNGDQVSLALYNNKNFVDLSDYWKSGTWDIIEVPAYLNVYEGDGNHPTETDITFYIIIRRKTLFYTVNLILPTVLISFLCVLVFYLPAEAGEKVTLGISILLSLVVFLLLVSKILPPTSLVLPLIAKYLLFTFIMNTVSILVTVVIINWNFRGPRTHRMPNWIRRAFLQYLPAILLMKRPRKTRLRWMMEMPGTSAQTYPTAYGSPAEMPKQISAIGGKQS…	XP_005180169.1
b2	MSKISLLIISLCISNSFSMAPLSFEANPDTKRLYDDLLSNYNRLIRPVVNNTETLTVWLGLKLSQLIEVNLRNQVMTTNLWVKQRWFDYKLRWDPEEYGGVEQLYVPSEHIWVPDIVLYNNWDGNYEVTLMTKATLKYTGEVFWEPPAIYKSSCEMNVEYFPYDEQICFMKFGSWTYNGAQVDLKHLDQVPGSNLVQIGIDLSEFYLSVEWDILEVPATKNEEYYPDTREPFSDITFKLTMRRKTLFYTVNLIIPCVALTFLTVLVFYLPSDSGEKVTLCISILVSLTVFFLLLAEIIPPTSLAVPLLGKYLLFTMILVSLSVWTTVCVLNIHFRSPSTHNMSPWVRTVFITFMPKIMFMQRSPIEMPDFNNYPEYNGYTNEIDVRDSISDYPCEFKDG…	XP_005185796.1
b3	MFTSCRHRATITVALFVVAAIQLAACTEDGNASWNISTMDRLRVQLFTNYDKSSHPMVTPTQRTNITLGIAVNYIDIDELKGRMTLHGWVNMRWRDGGRTWKPEYFDNITTLHIRSKEVWKPDITLFNSAGSEGDYVGDTQTMLSYDGSFMWVPPVVYTAYCNLNLKMWPYDQQTCKLKVGTWTLTTIDPKFLDFKESIDYKDLIKSTEWDIIDAKATYNSEEFYNYIEYTFQLQRYSSMYTTVIFTPASCIILMCLSIFWLPPQMGEKILLNAVLIVIIAAFLMYFAQMLPILAENTPLVVLFYSASLLLLSISTIVSVTVLYLSTAKHKQRVPAFLRNLLNGGLGRVLLLSEFSLEAEPQTLLNNGTKEMGEHVYDEPIETTNENTMFNASNQTPRS…	XP_005185318.1	EF203220	Gao et al 2007 Pubmed 18092998
RDL	MSDSMLYQTLQTCLPKSRLITLWLAFTLAMLIQEPRRHAATVNAATAGGSMLGDVNISAILDSFSVSYDKRVRPNYGGPPVEVGVTMYVLSISSLSEVKMDFTLDFYFRQFWTDPRLAYRKRPGVETLSVGSEFIKNIWVPDTFFVNEKQSYFHIATTSNEFIRVHHSGSITRSIRLTITASCPMNLQYFPMDRQLCHIEIESFGYTMRDIRYKWNEGPNSVGVSSEVSLPQFKVLGHRQRAVEISLTTGNYSRLACEIQFVRSMGYYLIQIYIPSGLIVVISWVSFWLNRNATPARVALGVTTVLTMTTLMSSTNAALPKISYVKSIDVYLGTCFVMVFASLLEYATVGYMAKRIQMRKQRFMTIQKMAEQKKQQQLDGVQPPPNPNPNTMVDHGGHG…	XP_005187964	Q75NA5	Eguchi et al 2006 Pubmed 17201770
GluCl	MGTGHFFWVIFYFASLCSASLANNAKVNFREKEKKVLDQILGAGKYDARIRPSGINGTDGPAIVRINLFVRSIMTISDIKMEYSVQLTFREQWTDERLKFDDMQGRLKYLTLTEANRVWMPDLFFSNEKEGHFHNIIMPNVYIRIFPNGSVLYSIRISLTLACPMNLKLYPLDRQICSLRMASYGWTTNDLVFLWKEGDPVQVVKNLHLPRFTLEKFLTDYCNSKTNTGEYSCLKVDLLFKREFSYYLIQIYIPCCMLVIVSWVSFWLDQGAVPARVSLGVTTLLTMATQTSGINASLPPVSYTKAIDVWTGVCLTFVFGALLEFALVNYASRSGSNKANMHKENMKKKRRDLEQASIDAASDLLDTDSNATFAMKPLVRHPGDPLALEKLRQCEVHMQ…	XP_005183932	BAD16657	Eguchi et al 2006 Pubmed 17201770
GRD	MTAAMPTMILSLINSKRPLTSAHMFPQFRWLDNICCGFRGLTTCRGRRCQWWSKGLTWLITLYALLWHGLTTTKLTLVEAGSHIRLTQRNNHANISELLDNLLRGYDNSIRPDFGGPPATVEVDIMVRSMGPISEVDMTYSMDCYFRQSWVDKRLAFKGAQATLALSVSMLARIWKPDTYFYNGKQSYLHTITTPNKFVRIHQNGRVLYSSRLTIKAGCPMNLEDFPMDIQKCPLKFGSFGYTTADVIYRWNKERPAVAIAEDMKLSQYSMLMVNFHLQRHMGNFLIQVYGPCCLLVVLSWVSFWLNREATADRVSLGITTVLTMTFLGLEARTDLPKVPYPTALDFFVFLSFAFIFATILQFAVVHYFTKYGSGECYFIIEELDSDTETESAVRQTHK…	XP_005176739
LCCH3	MLKTVGTTIACSLVIMLVLHTTPVRCKRREMIAGRLENVTQTITKILKGYDIRLRPNFGGEPLHVGMDLTIASFDAISEVNMDYTITMYLNQYWRDERLAFNAYGPYYDDDADDDGVNDVLTLSGDFAEKIWVPDTFFANDKNSFLHDVTERNKLVRLGGDGSVTYGMRFTTTLACMMDLHYYPLDSQNCTVEIESYGYTVSDVVMYWKPTPVRGVEDAQLPQFTIIGYETNDRKERLATGVYQRLSLSFKLQRNIGYFIFQTYLPSILIVMLSWVSFWINHEATSARVALGITTVLTMTTISTGVRSSLPRISYVKAIDIYLVMCFVFVFAALLEYAAVNYTYWGKRAKKKVKRGKDGDSKKSGKQDKSETCSTAEDIIELQDVRMSPIPSLRKGNYN…	XP_005185818
HisCl1	MGAQSVLFVLLSISLEHFVRGEFQHSLAITDILPEDIKRYDKMRPPKKEGQPCIVYFHVTVMGLDSIDENSMTYVADIFFAQTWKDHRLRLPENMTTEYRLLEVDWLKNVWRPDSFFKNAKSVTFQTMTIPNHYMWLYKDKTILYMVKLTLKLSCIMNFAIYPHDTQECKLQMESLSHTTDDMIFQWDPTTPLVVDENIELPQVALIRNETADCTQVYSTGNFTCLEVVFTLKRRLVYYVFNTYIPTCMIVIMSWVSFWIKPEAAPARVTLGVTSLLTLSTQHAKSQSSLPPVSYLKAVDAFMSVCTVFVFMALMEYCLINIVLSDTPIPKPIAYPPKPKPEEEKKEPEKKPAPEPAPKPPLTDEKIEKIFDEMTKNKRIPHTHTRRVMRPPLDADGPW…	XP_005183540
HisCl2	MFITAKRLRQNKFLIIITIYCYLLEKSILKCNCVHGYRNGTDSSETVQHYELSLSLPDILPIPSKSYDKNRAPKLLGQPTVVYFHVTVLSLDSIDEESMTYVTDIFLAQSWRDPRLRLPENMSEEYRILDVDWLHSIWRPDCFFKNAKKVTFHEMSIPNHYLWLYHDKTLLYMSKLTLVLSCAMKFESYPHDTQVCSMMIESLSHTVNDLVFIWNMTDPLVVSNEIELPQLDISNNFTTDCTIEYSTGNFTCLAIVFNLRRRLGYHLLHTYIPSALIVVMSWISFWIKPEAIPARVTLGVTSLLTLATQNTQSQQLLPPVSYVKAIDVWMSSCSVFVFLSLMEFAIVNNYMGPVATKAMKGYSDENITDFDDIKNPHRASIIEPQYDTFCQGHATALFI…	XP_005191543
pHCl	VLCYLTTTTSAATPKSDATSLDKHPIKGIDWSKFDESSSDKEILDLLLEQKRYDKRLLPPVHDEDFCCGLSSPDMATEQNSRRPHKRGTLNVNVTVLLLSLASPDESSLKYEVEFLLNQFWVDPRLQYGNKSHYDFLNALHHHDSIWTPDTYFSMHGDFKDPIIPMHFALRIFRNGTIMYSMRRHLILSCQGSLHIFPFDDPKCTFSMESISYEEPQIRYVWRNGEVTLLKSPSLTTLNAYLIKNQTTACDQHSWRGNYSCLRVDLIFTRDRAFYFTTVFIPGIILVTSSFITFWLEWNAVPARSMIGVTTMLNFFTTSNGFRSTLPVVSNLTAMNVWDGVCMCFIYASLLEFVCVNYMGRKRPQHNVVYRPGENPVTQRLPAVLSRIGVILASPLPGE…	XP_005178570.1			N-term missing
CG12344	LTESSEAHVNYTAKPRVVLPPNYVKEIRPPSKKGSPVIVDFSIFVVDINSINVEDMDFRVDMFIHQRWLESRLEISDDIFEEGDDYVTLLPEFFDNLWQPDPYFLNSKIAEIATLTHKFTSVTLYKNKTVRYAARMHAIIACQMEFQLYPMDIQVCPIYIESFSSNNQKVKLRWSDSGVTLNPELKLLQYNLGQPLELEESDGYMPEKVGNFSRLTVYFRFERQIGHHLIQTFAPSSLVVMLSWFSFWLGLDAIPGRVTLLVTCMLTLVTMFTGLRADIPPVAYVKALDLWMAGCMVSVFAALAEFVVVKVLDVQYQYQVNKVPKTLPM	XP_005191873.1			N-term C-term missing
CG8916	MRKRTASTDMLSRNISILLENLLKSYEQSQLPTHGQGIPTVVQTNILIRSMGPVSELDMDYSMDCYFRQYWKDKRLSFQGPIKSLSLSIKMLERIWRPDTYFYNGKHSHIHTITVPNKLLRLDQDGGILYSMRLTIKATCPMELKNFPMDRQSCPLIFGSYGYTSRQLVYEWRGGDDAVSFVPGMTLNQFDLISMRSRNLTYARREGDFSTLHVAFNLKRHTGYFLIQVYVPCILIVVLSWVSFWIHREATSDRVGLCVTAVLTLSTISLDSRTDLPKVKYATALDWFLLMSFLYCIATLLEFAGVHYFTKVGSGEIPTISEDEWEDIEDEEIDDDIDNEIELPSMRESNESLATDICQNQPGGFRKRNAMICPIYNDPTHIFQCPSSHTSTMERTTQT…	XP_005185823.1
CG7589	ALGTSTVDEECPPLENATTLQPSQLITRLTHVCRYDRLERPIEYDLVTKERYPTRVNARIYIYYMQNLNSDLLQFKMHALLQLSFLDKRLAFSNYAPTRKDNILGQKQMSERLWLPHIFFANERESNILGTDEKDVLVSISPQGQVIFSTRLQATLYCWMNFKKFPFDEQSCSTVLESWMYNTTELTLHWEDKTPISFDPDMRLTEYNMQRYWYNETIVNSNDIHLRHGAFYGNYSSLSFTVHLNREIGFYLMDYFLPSMMIVAISWVSFWLQADASPPRIMLGTSTMLSFITLSSSQSKTLPKVSYIKVSEVWFLGCTFFIFGSLVEFAFVNTIWRRKENIELKKVNSKYIIKSTLTPRPARREMGLNNQSRTRSCSSLDNIVSSTESVMNGNVNPGF…	XP_005183427.1			N-term missing
CG6927	MRKLIVLLVFVCCTNCAEPDCPTLLDADNLSQTQLLERLTHGCRYDRLERPITYSESGNRLPVDVYVRWYVYFMQNLEAHDLQFKIHALLQLRFLDPRLTFRKVAPKRKQPILGEKPLRDNLWVPHIFLANERDSSIMGTNEKDILTSISPDGTVIISSRIKATLYCWMNLQKFPFDEQHCSTYLESWMYNTSELILHWEQKRPITFDPDLHLTEYILQQAWSNETVINADLNDLRHGAFAGNYSSLGFTVHFTREVGFYIMDYFLPSMLIVGISWVSFWLQADQAPPRIMLGTSTMLTFITLASAQGKTLPKVSYIKVSEVWFLGCTLFIFGSLLEFAFVNTIWRRKQNVDVKSMSSRHILKSTLSPRLSRRKARSRSFSTGTLGTDSISLTGAPKFN…	XP_005177403.1
CG11340	MNKYSIVTILLICFLGWTVAVGSINVNTVTGVLASTINSTIPGRENIEKLRVALSGTVNSVPVNESTYSILTDLNVTRSADETCPSLDDAAQLTQTQLINRLTASCRYDRLERPNVMENGSIVDAPLDVFVRVYIYVLQNLDSSDLQFKMHGLVQLRYKDPRLAFDEYAPNRKQSILGESKLRELIWVPHIFLANEHDSSVLGTSEKDILTSINPDGTVITSSRIQATLYCWMKLQKFPFDEQYCPTVLESWMYNATELRLYWEDNAPLTFDPKMHLTEYALENAWTNETIINADLNDLRHGAFAGNYSSLSFTVHLVREVGYYVMDYFLPSIMIVAISWVSFWLQADQTPARTTLGCTTLLSFITLASSQENNLPKVSYIKVSEVWFLGCTFFIFGSL…	XP_005189297.1
NtR	MGLKKIFLVLWTISIGLQEAMADFKYNVSLAQMDTCRHYTIPTNRGYHYADFFHLTHLKNNKLGDNELLHLKFYVMAARDAHILLATTDHPRLSDKVYEIVIGAGRNSFSTIRLNMGRGRVATNQDPSILSMLDPTPIEVIQTKDANLLVYITGFKDEPLMNFTDTSPLAVEYLSFTTYDGVPASWFYDCQFDGFANELEEEVREQTPQQRLVQNITAMAENGSFPVDLKTVEFDFVVASVSYQHDRGMLQSRLNLRMNWLDSRITWEPKDFGNINAIQHDEYEIWLPHLLVVNGVSNSKSLLQEEHKIKIRHNGQVGVEFYNVFISTWCPNPYENWPNEELTCDIVFGLDQGPLESLTLSYNGTWSHPVINSLSEWSLREIRVTPVAGGANMRYTDKQ…	XP_005187051.1
