# Supplementary material for: Genome of the house fly, Musca domestica L., a global vector of diseases with adaptations to a septic environment
Source: Genome Biol. 2014 Oct 14;15:466. doi: 10.1186/s13059-014-0466-3 (PMC4195910; doi:10.1186/s13059-014-0466-3)
Supplement: Additional file 21: Table S14. — Test of sex-biased expression in M. domestica using cuffdiff [122]. [file 13059_2014_466_MOESM21_ESM.xlsx]

## Sheet: sex-biased_expression_2013_12_1
test_id	gene_id	gene	locus	sample_1	sample_2	status	value_1	value_2	log2.fold_change.	test_stat	p_value	q_value	significant
gene0	gene0	LOC101893504	NW_004754939:25680-36978	male	female	NOTEST	0.117456	0.125279	0.0930297	0	1	1	no
gene1	gene1	LOC101887261	NW_004754939:78599-223685	male	female	OK	13.5102	11.1095	-0.282254	-0.559932	0.4215	0.997331	no
gene10	gene10	LOC101889449	NW_004754939:392255-399837	male	female	OK	7.16663	7.51942	0.0693261	0.133051	0.8502	0.997331	no
gene100	gene100	LOC101889731	NW_004754940:1809256-1870934	male	female	OK	102.575	85.333	-0.265503	-0.547008	0.42575	0.997331	no
gene10000	gene10000	LOC101892054	NW_004765572:76385-80500	male	female	NOTEST	0.118259	0.388074	1.71438	0	1	1	no
gene10001	gene10001	LOC101891535	NW_004765572:85567-91981	male	female	OK	30.1705	31.2553	0.0509577	0.126281	0.8937	0.997331	no
gene10002	gene10002	LOC101892227	NW_004765572:151070-156956	male	female	NOTEST	0.395252	0.339708	-0.218477	0	1	1	no
gene10003	gene10003	LOC101892399	NW_004765573:40098-53757	male	female	OK	11.5676	11.0927	-0.0604833	-0.118617	0.8755	0.997331	no
gene10004	gene10004	LOC101892570	NW_004765573:63778-78842	male	female	OK	12.3704	10.9436	-0.1768	-0.342185	0.6834	0.997331	no
gene10005	gene10005	LOC101892736	NW_004765573:93582-152542	male	female	OK	4.96199	4.9548	-0.0020922	-0.00364676	0.9791	0.997331	no
gene10006	gene10006	LOC101893087	NW_004765575:7417-34542	male	female	OK	49.8699	55.9448	0.165834	0.363698	0.64265	0.997331	no
gene10007	gene10007	LOC101893708	NW_004765575:47589-48465	male	female	OK	5.61896	3.52389	-0.673134	-0.995729	0.3095	0.997331	no
gene10008	gene10008	LOC101893872	NW_004765575:56264-57236	male	female	NOTEST	0.576323	0.278235	-1.05057	0	1	1	no
gene10009	gene10009	LOC101894047	NW_004765575:61539-73279	male	female	OK	2.32556	2.03912	-0.189632	-0.246929	0.8251	0.997331	no
gene10010	gene10010	LOC101893262	NW_004765575:73524-96016	male	female	OK	11.0695	13.8406	0.322325	0.616628	0.446	0.997331	no
gene10011	gene10011	LOC101894220	NW_004765575:105741-113938	male	female	NOTEST	0.149384	0	#NAME?	0	1	1	no
gene10012	gene10012	LOC101894391	NW_004765575:118257-133242	male	female	NOTEST	0	0	0	0	1	1	no
gene10013	gene10013	LOC101893430	NW_004765575:137445-163006	male	female	OK	160.795	160.584	-0.00188827	-0.00393817	0.9955	0.997331	no
gene10014	gene10014	LOC101894879	NW_004765576:23825-25032	male	female	NOTEST	0	0	0	0	1	1	no
gene10015	gene10015	LOC101894559	NW_004765576:124074-124981	male	female	OK	9.60845	0	#NAME?	NA	5e-05	0.00388308	yes
gene10016	gene10016	LOC101895042	NW_004765576:128798-129186	male	female	NOTEST	1.84542	0	#NAME?	0	1	1	no
gene10017	gene10017	LOC101894718	NW_004765576:129323-129648	male	female	OK	15.1051	0	#NAME?	NA	0.0003	0.0185816	yes
gene10018	gene10018	LOC101895212	NW_004765578:7227-11455	male	female	OK	4.00098	2.62267	-0.609317	-0.892484	0.2629	0.997331	no
gene10019	gene10019	LOC101895383	NW_004765578:14110-16754	male	female	OK	9.90882	9.2863	-0.0936097	-0.157264	0.82885	0.997331	no
gene10020	gene10020	LOC101895561	NW_004765578:18232-20872	male	female	OK	44.259	44.1324	-0.00413285	-0.00874141	0.9895	0.997331	no
gene10021	gene10021	LOC101895737	NW_004765578:23385-29337	male	female	OK	134.347	169.958	0.339219	0.803151	0.30175	0.997331	no
gene10022	gene10022	LOC101896409	NW_004765578:33834-69794	male	female	OK	36.4461	37.7319	0.05002	0.0365258	0.9633	0.997331	no
gene10023	gene10023	LOC101896238	NW_004765578:33834-69794	male	female	OK	252.62	329.021	0.381214	0.846448	0.27405	0.997331	no
gene10024	gene10024	LOC101896081	NW_004765578:33834-69794	male	female	OK	3.68971	4.15914	0.172781	0.0398161	0.9445	0.997331	no
gene10025	gene10025	LOC101895915	NW_004765578:33834-69794	male	female	OK	12.0103	21.4257	0.835066	0.368731	0.622	0.997331	no
gene10026	gene10026	LOC101896588	NW_004765578:72513-79471	male	female	OK	14.7858	29.8792	1.01493	1.68083	0.0118	0.277699	no
gene10027	gene10027	LOC101897587	NW_004765578:81906-90701	male	female	NOTEST	0	0.0692931	Inf	0	1	1	no
gene10028	gene10028	LOC101897760	NW_004765578:96671-110108	male	female	NOTEST	0.470915	0.0987716	-2.2533	0	1	1	no
gene10029	gene10029	LOC101897923	NW_004765578:117106-117720	male	female	NOTEST	0	0	0	0	1	1	no
gene10030	gene10030	LOC101898091	NW_004765578:121437-122008	male	female	NOTEST	0	0	0	0	1	1	no
gene10031	gene10031	LOC101898269	NW_004765578:124309-124891	male	female	NOTEST	0	0	0	0	1	1	no
gene10032	gene10032	LOC101898441	NW_004765578:129230-130233	male	female	NOTEST	0	0	0	0	1	1	no
gene10033	gene10033	LOC101896890	NW_004765578:150800-151485	male	female	NOTEST	0	0	0	0	1	1	no
gene10034	gene10034	LOC101898614	NW_004765578:158319-158887	male	female	NOTEST	0	0	0	0	1	1	no
gene10035	gene10035	LOC101897061	NW_004765578:162415-162912	male	female	NOTEST	0	0	0	0	1	1	no
gene10036	gene10036	LOC101897238	NW_004765578:163223-163830	male	female	NOTEST	0	0	0	0	1	1	no
gene10037	gene10037	LOC101897417	NW_004765578:168610-169099	male	female	NOTEST	0	0	0	0	1	1	no
gene10038	gene10038	LOC101898790	NW_004765581:7239-15291	male	female	OK	12.6268	10.5641	-0.257312	-0.522158	0.45405	0.997331	no
gene10039	gene10039	LOC101899874	NW_004765581:16593-17075	male	female	NOTEST	0	0	0	0	1	1	no
gene10040	gene10040	LOC101899072	NW_004765581:17855-20644	male	female	OK	80.9179	64.9968	-0.316089	-1.00049	0.34525	0.997331	no
gene10041	gene10041	LOC101899244	NW_004765581:21102-28860	male	female	OK	13.6754	8.42763	-0.698389	-1.56613	0.0563	0.670289	no
gene10042	gene10042	LOC101899426	NW_004765581:36171-43345	male	female	OK	15.2087	19.1594	0.333157	0.641864	0.3461	0.997331	no
gene10043	gene10043	LOC101900043	NW_004765581:46163-94791	male	female	OK	9.12462	9.47452	0.0542874	0.114847	0.88415	0.997331	no
gene10044	gene10044	LOC101900215	NW_004765581:103834-104983	male	female	NOTEST	0	0.276892	Inf	0	1	1	no
gene10045	gene10045	LOC101899700	NW_004765581:107436-115302	male	female	OK	80.7141	55.9232	-0.529373	-1.29746	0.124	0.909153	no
gene10046	gene10046	LOC101900681	NW_004765582:6681-105948	male	female	OK	2.38672	2.16712	-0.13925	-0.197906	0.76015	0.997331	no
gene10047	gene10047	LOC101900393	NW_004765582:132768-156927	male	female	OK	674.982	739.393	0.131492	0.279351	0.68765	0.997331	no
gene10048	gene10048	LOC101901204	NW_004765583:26201-71687	male	female	NOTEST	0.559911	0.58774	0.0699802	0	1	1	no
gene10049	gene10049	LOC101901370	NW_004765583:115680-161312	male	female	OK	1.39408	0.760281	-0.874714	-0.880465	0.2114	0.997331	no
gene1005	gene1005	LOC101900126	NW_004762441:27638-28880	male	female	OK	7.52267	3.94601	-0.930852	-1.64324	0.11975	0.90291	no
gene10050	gene10050	LOC101901032	NW_004765583:115680-161312	male	female	NOTEST	0	0.309758	Inf	0	1	1	no
gene10051	gene10051	LOC101900859	NW_004765583:164572-172756	male	female	OK	41.9253	42.7	0.0264173	0.072511	0.93925	0.997331	no
gene10052	gene10052	LOC101901705	NW_004765586:92727-136444	male	female	OK	38.8848	30.2162	-0.363885	-0.71904	0.30635	0.997331	no
gene10053	gene10053	LOC101887347	NW_004765588:39929-53705	male	female	NOTEST	1.30311	0.982017	-0.408144	0	1	1	no
gene10054	gene10054	LOC101887685	NW_004765588:39929-53705	male	female	NOTEST	0	0	0	0	1	1	no
gene10055	gene10055	LOC101887852	NW_004765588:53842-59050	male	female	NOTEST	0	0.208331	Inf	0	1	1	no
gene10056	gene10056	LOC101888019	NW_004765588:81175-88455	male	female	OK	41.4176	39.2962	-0.0758553	-0.15839	0.8446	0.997331	no
gene10057	gene10057	LOC101887514	NW_004765588:174351-178641	male	female	OK	2.86159	1.51612	-0.916432	-1.13095	0.1576	0.971969	no
gene10058	gene10058	LOC101888200	NW_004765589:359-63617	male	female	NOTEST	0.817479	0.850119	0.0564832	0	1	1	no
gene10059	gene10059	LOC101888717	NW_004765590:94685-95351	male	female	OK	2.36553	3.39113	0.519606	0.660461	0.4959	0.997331	no
gene1006	gene1006	LOC101900297	NW_004762441:30146-33927	male	female	OK	9.33232	10.0171	0.102156	0.238772	0.8008	0.997331	no
gene10060	gene10060	LOC101888898	NW_004765590:101504-102184	male	female	OK	6.46383	20.7374	1.68178	3.12294	0.00485	0.153018	no
gene10061	gene10061	LOC101889079	NW_004765590:106731-107142	male	female	OK	3.12557	0	#NAME?	NA	0.00045	0.0248262	yes
gene10062	gene10062	LOC101888370	NW_004765590:107147-107486	male	female	OK	20.1796	3.69113	-2.45077	-6.08234	0.0493	0.622945	no
gene10063	gene10063	LOC101889253	NW_004765590:113949-114835	male	female	OK	9.28384	7.61391	-0.286083	-0.502653	0.58215	0.997331	no
gene10064	gene10064	LOC101888539	NW_004765590:136054-139660	male	female	OK	9.92347	15.799	0.670912	1.47066	0.1617	0.979318	no
gene10065	gene10065	LOC101889428	NW_004765591:11650-14874	male	female	OK	16.336	15.9319	-0.0361373	-0.077221	0.9259	0.997331	no
gene10066	gene10066	LOC101889595	NW_004765591:45175-99285	male	female	NOTEST	0.752101	0.193987	-1.95497	0	1	1	no
gene10067	gene10067	LOC101890378	NW_004765591:116660-149183	male	female	OK	22.5717	21.9807	-0.0382738	-0.0898632	0.9284	0.997331	no
gene10068	gene10068	LOC101890099	NW_004765591:116660-149183	male	female	OK	32.8512	43.062	0.390469	0.431597	0.5151	0.997331	no
gene10069	gene10069	LOC101890777	NW_004765591:167152-170866	male	female	OK	15.6992	18.9605	0.272308	0.497246	0.4646	0.997331	no
gene1007	gene1007	LOC101899952	NW_004762441:34035-38328	male	female	OK	5.95377	6.59569	0.147721	0.296514	0.7206	0.997331	no
gene10070	gene10070	LOC101891067	NW_004765594:20112-22079	male	female	OK	34.1642	33.7885	-0.0159512	-0.0389002	0.96425	0.997331	no
gene10071	gene10071	LOC101891417	NW_004765594:23848-25682	male	female	OK	6.16125	8.33279	0.435576	0.80159	0.3577	0.997331	no
gene10072	gene10072	LOC101891242	NW_004765594:26162-27801	male	female	OK	8.20066	9.99517	0.28549	0.54736	0.54355	0.997331	no
gene10073	gene10073	LOC101891598	NW_004765594:28258-29460	male	female	OK	2.84234	2.81004	-0.0164877	-0.0226521	0.96875	0.997331	no
gene10074	gene10074	LOC101891769	NW_004765594:39863-69043	male	female	OK	8.00448	13.9992	0.80646	1.39015	0.03695	0.538308	no
gene10075	gene10075	LOC101891941	NW_004765594:124600-148415	male	female	OK	33.6062	31.5864	-0.089423	-0.215501	0.8125	0.997331	no
gene10076	gene10076	LOC101892629	NW_004765594:149846-152583	male	female	NOTEST	0	0	0	0	1	1	no
gene10077	gene10077	LOC101892116	NW_004765594:157389-158410	male	female	OK	4.52284	6.22046	0.459793	0.702227	0.4193	0.997331	no
gene10078	gene10078	LOC101892285	NW_004765594:160902-161871	male	female	OK	10.4482	12.444	0.2522	0.431643	0.6029	0.997331	no
gene10079	gene10079	LOC101892453	NW_004765594:167783-168788	male	female	NOTEST	0.566094	0.183884	-1.62224	0	1	1	no
gene1008	gene1008	LOC101900461	NW_004762474:31562-32447	male	female	OK	349.07	365.508	0.0663835	0.235391	0.83945	0.997331	no
gene10080	gene10080	LOC101892976	NW_004765595:4767-172913	male	female	OK	4.23931	7.55619	0.833828	1.35596	0.12535	0.913083	no
gene10081	gene10081	LOC101894048	NW_004765597:10941-14658	male	female	OK	4.68035	4.89325	0.0641757	0.119097	0.8868	0.997331	no
gene10082	gene10082	LOC101893154	NW_004765597:24901-41447	male	female	OK	28.2282	31.0302	0.136536	0.279188	0.6891	0.997331	no
gene10083	gene10083	LOC101893540	NW_004765597:42458-45435	male	female	OK	5.05165	5.27797	0.0632276	0.117469	0.88895	0.997331	no
gene10084	gene10084	LOC101894221	NW_004765597:45985-47026	male	female	OK	2.58166	2.04306	-0.337569	-0.469215	0.6374	0.997331	no
gene10085	gene10085	LOC101893709	NW_004765597:48504-49282	male	female	OK	256.65	315.675	0.298638	0.927667	0.3725	0.997331	no
gene10086	gene10086	LOC101893873	NW_004765597:49356-50037	male	female	OK	20.8911	17.7848	-0.232247	-0.584594	0.64885	0.997331	no
gene10087	gene10087	LOC101894392	NW_004765597:52739-53444	male	female	OK	85.7411	61.4087	-0.481546	-1.34906	0.2066	0.997331	no
gene10088	gene10088	LOC101894560	NW_004765597:53778-141143	male	female	OK	1.45655	45.1317	4.95352	7.20495	0.00115	0.0530155	no
gene10089	gene10089	LOC101894719	NW_004765604:18318-73674	male	female	OK	2.31447	2.85875	0.304706	0.444067	0.5291	0.997331	no
gene1009	gene1009	LOC101900640	NW_004762497:6158-12138	male	female	OK	26.2635	26.5092	0.0134359	0.0247663	0.9702	0.997331	no
gene10090	gene10090	LOC101894880	NW_004765605:65477-108145	male	female	OK	17.4364	12.1017	-0.526894	-0.995777	0.15165	0.968463	no
gene10091	gene10091	LOC101895150	NW_004765605:116230-118255	male	female	OK	9.91745	11.137	0.167324	0.420372	0.7411	0.997331	no
gene10092	gene10092	LOC101895322	NW_004765605:122161-132877	male	female	OK	10.6793	8.42416	-0.342217	-0.794865	0.4997	0.997331	no
gene10093	gene10093	LOC101895847	NW_004765605:137706-144457	male	female	NOTEST	1.12489	0	#NAME?	0	1	1	no
gene10094	gene10094	LOC101895493	NW_004765605:151669-156095	male	female	OK	4.00617	5.7551	0.522615	1.03259	0.3456	0.997331	no
gene10095	gene10095	LOC101895673	NW_004765605:156160-157765	male	female	OK	32.9167	38.9639	0.243319	0.580961	0.5152	0.997331	no
gene10096	gene10096	LOC101896181	NW_004765606:19563-19917	male	female	NOTEST	0	0	0	0	1	1	no
gene10097	gene10097	LOC101896355	NW_004765606:37394-37859	male	female	NOTEST	0	0	0	0	1	1	no
gene10098	gene10098	LOC101896535	NW_004765606:40543-40891	male	female	NOTEST	0	0	0	0	1	1	no
gene10099	gene10099	LOC101896716	NW_004765606:58609-58948	male	female	NOTEST	0	0	0	0	1	1	no
gene101	gene101	LOC101890121	NW_004754940:1902914-1951955	male	female	OK	9.23964	6.68546	-0.466809	-0.78401	0.26225	0.997331	no
gene1010	gene1010	LOC101900820	NW_004762530:3545-25230	male	female	OK	68.3451	69.1412	0.0167069	0.0445966	0.9602	0.997331	no
gene10100	gene10100	LOC101896891	NW_004765606:69316-70225	male	female	NOTEST	0	0	0	0	1	1	no
gene10101	gene10101	LOC101897062	NW_004765606:76835-77462	male	female	NOTEST	0	0	0	0	1	1	no
gene10102	gene10102	LOC101897239	NW_004765606:82278-82947	male	female	NOTEST	0	0	0	0	1	1	no
gene10103	gene10103	LOC101897418	NW_004765606:95480-95801	male	female	NOTEST	0	0	0	0	1	1	no
gene10104	gene10104	LOC101896022	NW_004765606:123383-133784	male	female	OK	13.6996	8.9642	-0.611887	-1.08527	0.1215	0.904495	no
gene10105	gene10105	LOC101897588	NW_004765610:5929-154183	male	female	OK	2.25122	3.28837	0.546667	0.847093	0.3214	0.997331	no
gene10106	gene10106	LOC101897761	NW_004765611:7648-22703	male	female	OK	37.6881	48.4892	0.363556	0.792742	0.26275	0.997331	no
gene10107	gene10107	LOC101900333	NW_004765611:28696-30066	male	female	OK	2.06131	1.84726	-0.158176	-0.177726	0.81205	0.997331	no
gene10108	gene10108	LOC101900505	NW_004765611:34177-37044	male	female	OK	3.15279	3.00962	-0.0670471	-0.0917132	0.91585	0.997331	no
gene10109	gene10109	LOC101898152	NW_004765611:43261-53859	male	female	OK	28.5803	18.0554	-0.662594	-1.35902	0.0766	0.780791	no
gene1011	gene1011	LOC101900997	NW_004762552:2061-3120	male	female	NOTEST	0.990069	0	#NAME?	0	1	1	no
gene10110	gene10110	LOC101898503	NW_004765611:60343-72761	male	female	OK	20.027	25.9706	0.374933	0.599629	0.5433	0.997331	no
gene10111	gene10111	LOC101898327	NW_004765611:60343-72761	male	female	OK	87.1503	82.8668	-0.0727107	-0.109566	0.87615	0.997331	no
gene10112	gene10112	LOC101898672	NW_004765611:72853-76342	male	female	OK	184.541	144.686	-0.35101	-1.16028	0.31	0.997331	no
gene10113	gene10113	LOC101900682	NW_004765611:79108-82427	male	female	OK	1.76212	1.4973	-0.234948	-0.301672	0.7091	0.997331	no
gene10114	gene10114	LOC101898837	NW_004765611:86656-88171	male	female	OK	252.528	221.561	-0.188739	-0.481411	0.5608	0.997331	no
gene10115	gene10115	LOC101899018	NW_004765611:89128-92057	male	female	OK	16.2415	7.64831	-1.08647	-3.32403	0.2306	0.997331	no
gene10116	gene10116	LOC101900860	NW_004765611:89128-92057	male	female	NOTEST	0.327102	0.0405186	-3.01308	0	1	1	no
gene10117	gene10117	LOC101899190	NW_004765611:96251-102504	male	female	OK	3.27952	4.91174	0.582749	1.27354	0.26845	0.997331	no
gene10118	gene10118	LOC101899370	NW_004765611:106581-111642	male	female	OK	42.8515	34.6662	-0.305818	-0.654221	0.3791	0.997331	no
gene10119	gene10119	LOC101899544	NW_004765611:112625-113808	male	female	OK	16.6544	13.4556	-0.307698	-0.644873	0.50175	0.997331	no
gene1012	gene1012	LOC101901170	NW_004762563:531-6947	male	female	NOTEST	0.489034	0.781131	0.675628	0	1	1	no
gene10120	gene10120	LOC101899701	NW_004765611:113868-114287	male	female	OK	9.80597	12.0566	0.298096	0.844687	0.71265	0.997331	no
gene10121	gene10121	LOC101899875	NW_004765611:117905-134138	male	female	OK	76.1103	77.2259	0.0209937	0.0681601	0.95515	0.997331	no
gene10122	gene10122	LOC101900157	NW_004765611:117905-134138	male	female	OK	4.23718	5.35719	0.338372	0.193885	0.79035	0.997331	no
gene10123	gene10123	LOC101901033	NW_004765611:147928-158952	male	female	OK	3.40647	2.35412	-0.533086	-0.867682	0.26855	0.997331	no
gene10124	gene10124	LOC101888540	NW_004765612:22-12017	male	female	OK	4.16151	3.55062	-0.229035	-0.433676	0.5642	0.997331	no
gene10125	gene10125	LOC101901205	NW_004765612:16426-18383	male	female	OK	37.002	36.865	-0.0053515	-0.0105856	0.9888	0.997331	no
gene10126	gene10126	LOC101888718	NW_004765612:19014-19437	male	female	NOTEST	0	0	0	0	1	1	no
gene10127	gene10127	LOC101901480	NW_004765612:20276-22447	male	female	OK	7.23723	9.05933	0.323968	0.616454	0.4477	0.997331	no
gene10128	gene10128	LOC101888899	NW_004765612:23960-26693	male	female	OK	4.77707	0.685786	-2.8003	-3.3773	0.0025	0.0934815	no
gene10129	gene10129	LOC101887348	NW_004765612:29607-71631	male	female	OK	17.3578	15.2847	-0.183496	-0.263094	0.7706	0.997331	no
gene10130	gene10130	LOC101901809	NW_004765612:29607-71631	male	female	OK	40.7549	26.6984	-0.610219	-0.948846	0.1581	0.971969	no
gene10131	gene10131	LOC101888020	NW_004765612:74928-78875	male	female	OK	12.1858	9.48393	-0.361644	-0.675328	0.4532	0.997331	no
gene10132	gene10132	LOC101889080	NW_004765612:74928-78875	male	female	OK	2.16415	1.95956	-0.143268	-0.0980645	0.8826	0.997331	no
gene10133	gene10133	LOC101888201	NW_004765612:79560-80792	male	female	OK	12.0288	10.2304	-0.233632	-0.496387	0.67855	0.997331	no
gene10134	gene10134	LOC101889254	NW_004765612:81197-86111	male	female	OK	3.67415	3.16197	-0.216586	-0.423575	0.6314	0.997331	no
gene10135	gene10135	LOC101888371	NW_004765612:89823-99399	male	female	NOTEST	1.06411	0.943377	-0.173738	0	1	1	no
gene10136	gene10136	LOC101889429	NW_004765612:110707-166692	male	female	OK	3.8465	4.55548	0.244056	0.395062	0.56375	0.997331	no
gene10137	gene10137	LOC101889596	NW_004765613:19120-32912	male	female	NOTEST	1.69082	0.834707	-1.01838	0	1	1	no
gene10138	gene10138	LOC101889765	NW_004765613:19120-32912	male	female	NOTEST	0	0	0	0	1	1	no
gene10139	gene10139	LOC101890778	NW_004765614:2692-3118	male	female	OK	1.23031	4.10546	1.73852	2.19938	0.1878	0.997331	no
gene10140	gene10140	LOC101890954	NW_004765614:51201-51811	male	female	NOTEST	1.73845	2.153	0.308546	0	1	1	no
gene10141	gene10141	LOC101889936	NW_004765614:53052-59292	male	female	OK	28.1715	30.989	0.137518	0.306316	0.6829	0.997331	no
gene10142	gene10142	LOC101890100	NW_004765614:62084-62861	male	female	OK	64.0874	59.7612	-0.10083	-0.291736	0.79675	0.997331	no
gene10143	gene10143	LOC101890264	NW_004765614:64696-65856	male	female	OK	45.5966	27.506	-0.729181	-2.11734	0.0867	0.802775	no
gene10144	gene10144	LOC101891126	NW_004765614:66140-71303	male	female	NOTEST	0.630854	0.807651	0.356426	0	1	1	no
gene10145	gene10145	LOC101890439	NW_004765614:81984-97128	male	female	OK	13.1848	22.7633	0.787838	1.56723	0.0583	0.68601	no
gene10146	gene10146	LOC101891299	NW_004765614:97805-109849	male	female	OK	3.12005	4.13102	0.404927	0.655846	0.4463	0.997331	no
gene10147	gene10147	LOC101890605	NW_004765614:125424-151325	male	female	OK	11.2705	11.8752	0.0754087	0.157382	0.8512	0.997331	no
gene10148	gene10148	LOC101891475	NW_004765614:151489-154948	male	female	NOTEST	0.343923	0.2025	-0.764163	0	1	1	no
gene10149	gene10149	LOC101891827	NW_004765617:281-985	male	female	NOTEST	0	0	0	0	1	1	no
gene1015	gene1015	LOC101901557	NW_004762596:335-9104	male	female	NOTEST	0.508728	0.697737	0.455787	0	1	1	no
gene10150	gene10150	LOC101892001	NW_004765617:6664-7316	male	female	NOTEST	0	0	0	0	1	1	no
gene10151	gene10151	LOC101892174	NW_004765617:13254-13908	male	female	NOTEST	0	0	0	0	1	1	no
gene10152	gene10152	LOC101892342	NW_004765617:17722-18373	male	female	NOTEST	0	0	0	0	1	1	no
gene10153	gene10153	LOC101892509	NW_004765617:20943-21586	male	female	NOTEST	0	0	0	0	1	1	no
gene10154	gene10154	LOC101892685	NW_004765617:28336-28985	male	female	NOTEST	0	0	0	0	1	1	no
gene10155	gene10155	LOC101892862	NW_004765617:60094-60655	male	female	NOTEST	0	0	0	0	1	1	no
gene10156	gene10156	LOC101893031	NW_004765617:70794-71440	male	female	NOTEST	0	0	0	0	1	1	no
gene10157	gene10157	LOC101893213	NW_004765617:76806-77454	male	female	NOTEST	0	0	0	0	1	1	no
gene10158	gene10158	LOC101893375	NW_004765617:83732-84497	male	female	NOTEST	0	0	0	0	1	1	no
gene10159	gene10159	LOC101891657	NW_004765617:130107-140500	male	female	NOTEST	0.0715671	0	#NAME?	0	1	1	no
gene1016	gene1016	LOC101901730	NW_004762596:22763-40056	male	female	NOTEST	0.125236	0	#NAME?	0	1	1	no
gene10160	gene10160	LOC101893541	NW_004765620:20068-20460	male	female	NOTEST	0	0	0	0	1	1	no
gene10161	gene10161	LOC101893710	NW_004765620:24840-25236	male	female	NOTEST	0	0	0	0	1	1	no
gene10162	gene10162	LOC101893874	NW_004765620:30492-30876	male	female	NOTEST	0	0.909098	Inf	0	1	1	no
gene10163	gene10163	LOC101894049	NW_004765620:39749-40142	male	female	NOTEST	0	0	0	0	1	1	no
gene10164	gene10164	LOC101894222	NW_004765620:45705-46100	male	female	NOTEST	0	0	0	0	1	1	no
gene10165	gene10165	LOC101894393	NW_004765620:50296-50692	male	female	NOTEST	0	0	0	0	1	1	no
gene10166	gene10166	LOC101894561	NW_004765620:52836-53233	male	female	NOTEST	0	0	0	0	1	1	no
gene10167	gene10167	LOC101894720	NW_004765620:55679-56071	male	female	NOTEST	0	0	0	0	1	1	no
gene10168	gene10168	LOC101894881	NW_004765620:65819-66208	male	female	NOTEST	0	0	0	0	1	1	no
gene10169	gene10169	LOC101895043	NW_004765620:68811-69199	male	female	NOTEST	0	0	0	0	1	1	no
gene1017	gene1017	LOC101887265	NW_004762608:5163-5409	male	female	NOTEST	0	0	0	0	1	1	no
gene10170	gene10170	LOC101895213	NW_004765620:72018-72409	male	female	NOTEST	0	0	0	0	1	1	no
gene10171	gene10171	LOC101895384	NW_004765620:74274-75196	male	female	NOTEST	0	0	0	0	1	1	no
gene10172	gene10172	LOC101895562	NW_004765620:79898-80567	male	female	NOTEST	0	0	0	0	1	1	no
gene10173	gene10173	LOC101895738	NW_004765620:83035-83424	male	female	NOTEST	0	0	0	0	1	1	no
gene10174	gene10174	LOC101895916	NW_004765620:87196-87642	male	female	NOTEST	1.27058	2.20313	0.794063	0	1	1	no
gene10175	gene10175	LOC101896082	NW_004765620:92719-155362	male	female	NOTEST	0	0	0	0	1	1	no
gene10176	gene10176	LOC101896239	NW_004765621:7597-26967	male	female	NOTEST	0.385962	0.61779	0.678657	0	1	1	no
gene10177	gene10177	LOC101896410	NW_004765621:45002-96668	male	female	NOTEST	1.72854	1.03363	-0.741825	0	1	1	no
gene10178	gene10178	LOC101896589	NW_004765622:20392-34187	male	female	NOTEST	0.14552	0	#NAME?	0	1	1	no
gene10179	gene10179	LOC101896772	NW_004765622:125687-132093	male	female	NOTEST	0	0	0	0	1	1	no
gene1018	gene1018	LOC101887434	NW_004762673:88-1322	male	female	OK	6.79271	6.36799	-0.0931492	-0.155279	0.86085	0.997331	no
gene10180	gene10180	LOC101896941	NW_004765624:143972-144696	male	female	NOTEST	0	0	0	0	1	1	no
gene10181	gene10181	LOC101897118	NW_004765625:345-8404	male	female	OK	5.90668	7.00569	0.246179	0.587365	0.66785	0.997331	no
gene1019	gene1019	LOC101887934	NW_004762685:1748-5779	male	female	NOTEST	0.757042	0.723872	-0.0646385	0	1	1	no
gene10193	gene10193	LOC101898504	NW_004765627:33895-35155	male	female	NOTEST	0	0.0686679	Inf	0	1	1	no
gene10194	gene10194	LOC101900614	NW_004765628:8121-11360	male	female	NOTEST	0	0	0	0	1	1	no
gene10195	gene10195	LOC101898673	NW_004765628:11374-14229	male	female	NOTEST	0	0	0	0	1	1	no
gene10196	gene10196	LOC101898838	NW_004765628:15611-16876	male	female	OK	8.74097	14.4052	0.720727	1.37355	0.13065	0.930325	no
gene10197	gene10197	LOC101900798	NW_004765628:19515-23871	male	female	OK	4.00692	0.985572	-2.02346	-2.50162	0.0015	0.0647179	no
gene10198	gene10198	LOC101899019	NW_004765628:80003-80985	male	female	OK	72.9131	79.228	0.119832	0.324602	0.74875	0.997331	no
gene10199	gene10199	LOC101899191	NW_004765628:82650-92630	male	female	OK	23.1949	22.0409	-0.0736195	-0.174903	0.8301	0.997331	no
gene102	gene102	LOC101896144	NW_004754940:1956237-1962542	male	female	OK	3.85178	3.36316	-0.195709	-0.368682	0.65605	0.997331	no
gene1020	gene1020	LOC101887610	NW_004762685:27920-29421	male	female	OK	63.2011	59.6357	-0.083773	-0.244204	0.80985	0.997331	no
gene10200	gene10200	LOC101899371	NW_004765628:94339-108000	male	female	OK	25.4165	27.7089	0.124586	0.264535	0.7026	0.997331	no
gene10201	gene10201	LOC101900973	NW_004765628:110057-117109	male	female	NOTEST	0.159317	0.208326	0.386943	0	1	1	no
gene10202	gene10202	LOC101900158	NW_004765628:120268-155465	male	female	OK	97.2907	91.2621	-0.0922859	-0.17771	0.7785	0.997331	no
gene10203	gene10203	LOC101900437	NW_004765628:120268-155465	male	female	OK	5.23757	4.79228	-0.128185	-0.043524	0.95545	0.997331	no
gene10204	gene10204	LOC101899983	NW_004765628:120268-155465	male	female	OK	5.15478	5.09645	-0.0164181	-0.00546027	0.99415	0.997331	no
gene10205	gene10205	LOC101901149	NW_004765629:52341-53222	male	female	NOTEST	1.61666	0	#NAME?	0	1	1	no
gene10206	gene10206	LOC101901481	NW_004765631:45063-56848	male	female	OK	19.8936	18.9464	-0.0703826	-0.16647	0.83995	0.997331	no
gene10207	gene10207	LOC101901643	NW_004765632:71808-80057	male	female	OK	6.9997	7.29229	0.0590777	0.107299	0.9007	0.997331	no
gene10208	gene10208	LOC101888202	NW_004765632:86471-86999	male	female	NOTEST	0	0	0	0	1	1	no
gene10209	gene10209	LOC101901810	NW_004765632:90264-91438	male	female	OK	246.642	273.7	0.150176	0.413125	0.6518	0.997331	no
gene1021	gene1021	LOC101887771	NW_004762685:32459-37083	male	female	OK	15.5387	12.5974	-0.302731	-0.643931	0.44625	0.997331	no
gene10210	gene10210	LOC101887349	NW_004765632:96087-97152	male	female	OK	4.79855	6.69607	0.480716	0.831161	0.3913	0.997331	no
gene10211	gene10211	LOC101887515	NW_004765632:99077-100296	male	female	OK	26.309	27.8643	0.0828647	0.205554	0.8407	0.997331	no
gene10212	gene10212	LOC101887686	NW_004765632:101265-103939	male	female	OK	8.22052	23.0337	1.48644	3.04073	0.0011	0.0514148	no
gene10213	gene10213	LOC101888372	NW_004765632:105378-109477	male	female	NOTEST	0.261858	0.692547	1.40313	0	1	1	no
gene10214	gene10214	LOC101887853	NW_004765632:111637-133488	male	female	OK	15.253	12.5625	-0.279966	-0.464224	0.5804	0.997331	no
gene10215	gene10215	LOC101888021	NW_004765632:111637-133488	male	female	OK	10.1907	13.5394	0.409918	0.469459	0.49585	0.997331	no
gene10216	gene10216	LOC101888541	NW_004765634:122954-137694	male	female	NOTEST	0	0	0	0	1	1	no
gene10217	gene10217	LOC101888719	NW_004765634:167148-168196	male	female	NOTEST	0	1.05434	Inf	0	1	1	no
gene10218	gene10218	LOC101888900	NW_004765634:168966-174438	male	female	OK	2.01223	2.43569	0.275536	0.372785	0.65615	0.997331	no
gene10219	gene10219	LOC101889255	NW_004765635:22514-106684	male	female	OK	8.94013	7.08484	-0.335562	-0.641963	0.4294	0.997331	no
gene1022	gene1022	LOC101888106	NW_004762720:16750-17332	male	female	NOTEST	0.421892	0	#NAME?	0	1	1	no
gene10220	gene10220	LOC101889081	NW_004765635:136629-159103	male	female	OK	3.90035	4.04671	0.053149	0.0932418	0.9411	0.997331	no
gene10221	gene10221	LOC101889430	NW_004765636:118010-143189	male	female	NOTEST	0	0	0	0	1	1	no
gene10222	gene10222	LOC101889823	NW_004765637:91350-94858	male	female	OK	1.85462	1.86161	0.005426	0.0057358	0.9783	0.997331	no
gene10223	gene10223	LOC101889597	NW_004765637:95242-102002	male	female	OK	40.0521	44.4898	0.151597	0.197302	0.7714	0.997331	no
gene10224	gene10224	LOC101889994	NW_004765638:12153-163024	male	female	OK	5.77124	5.10575	-0.176758	-0.311816	0.6614	0.997331	no
gene10225	gene10225	LOC101890157	NW_004765639:4327-28056	male	female	NOTEST	0	0	0	0	1	1	no
gene10226	gene10226	LOC101890501	NW_004765639:4327-28056	male	female	NOTEST	0.238664	0.140628	-0.763099	0	1	1	no
gene10227	gene10227	LOC101890670	NW_004765639:82089-82948	male	female	NOTEST	0	0	0	0	1	1	no
gene10228	gene10228	LOC101890330	NW_004765639:85810-86677	male	female	NOTEST	0.232753	0	#NAME?	0	1	1	no
gene10229	gene10229	LOC101897177	NW_004765640:15554-16076	male	female	NOTEST	0.873785	0	#NAME?	0	1	1	no
gene1023	gene1023	LOC101888283	NW_004762753:3547-33890	male	female	OK	56.6339	64.8894	0.196316	0.565086	0.5527	0.997331	no
gene10230	gene10230	LOC101890843	NW_004765640:37933-42245	male	female	OK	23.7486	21.5368	-0.141041	-0.285732	0.6817	0.997331	no
gene10231	gene10231	LOC101891127	NW_004765640:42468-48154	male	female	OK	32.9008	37.8522	0.202253	0.408974	0.55045	0.997331	no
gene10232	gene10232	LOC101891536	NW_004765640:48749-50250	male	female	OK	12.4607	11.0479	-0.173606	-0.324597	0.7061	0.997331	no
gene10233	gene10233	LOC101891711	NW_004765640:50587-53362	male	female	OK	5.17031	5.5051	0.0905182	0.154921	0.8414	0.997331	no
gene10234	gene10234	LOC101891880	NW_004765640:54056-56481	male	female	OK	33.9108	38.2766	0.174719	0.438588	0.624	0.997331	no
gene10235	gene10235	LOC101892343	NW_004765640:57951-63418	male	female	OK	10.2647	13.0532	0.346713	0.519311	0.5689	0.997331	no
gene10236	gene10236	LOC101892055	NW_004765640:57951-63418	male	female	OK	14.8587	16.1843	0.123281	0.187419	0.78855	0.997331	no
gene10237	gene10237	LOC101892510	NW_004765640:65338-77067	male	female	OK	153.852	232.591	0.59625	1.25069	0.0801	0.78481	no
gene10238	gene10238	LOC101892913	NW_004765640:80060-86970	male	female	OK	20.3492	15.9263	-0.353565	-0.644855	0.3073	0.997331	no
gene10239	gene10239	LOC101893088	NW_004765640:88008-89163	male	female	OK	106.215	110.895	0.0622087	0.165695	0.8552	0.997331	no
gene1024	gene1024	LOC101888456	NW_004762764:9086-10046	male	female	OK	7.30671	11.871	0.700154	1.50775	0.2093	0.997331	no
gene10240	gene10240	LOC101893263	NW_004765640:89959-91569	male	female	OK	106.937	103.395	-0.0485893	-0.122541	0.88475	0.997331	no
gene10241	gene10241	LOC101897354	NW_004765640:92580-94065	male	female	OK	8.16897	8.93434	0.129206	0.241184	0.781	0.997331	no
gene10242	gene10242	LOC101893431	NW_004765640:94368-113738	male	female	OK	72.3666	53.0647	-0.447569	-0.968197	0.1704	0.992444	no
gene10243	gene10243	LOC101897521	NW_004765640:115431-117797	male	female	OK	3.57995	1.23737	-1.53267	-2.00983	0.01175	0.277699	no
gene10244	gene10244	LOC101894172	NW_004765640:119793-121290	male	female	OK	23.0901	22.3158	-0.0492077	-0.110078	0.9017	0.997331	no
gene10245	gene10245	LOC101894340	NW_004765640:121530-122256	male	female	OK	23.9925	19.3886	-0.307375	-0.784424	0.53065	0.997331	no
gene10246	gene10246	LOC101894502	NW_004765640:122314-124245	male	female	OK	40.5678	37.679	-0.106574	-0.274849	0.76425	0.997331	no
gene10247	gene10247	LOC101894663	NW_004765640:125896-136711	male	female	OK	38.2606	42.5461	0.153166	0.317554	0.64495	0.997331	no
gene10248	gene10248	LOC101895494	NW_004765640:139980-142151	male	female	OK	51.445	53.448	0.0551058	0.131768	0.87565	0.997331	no
gene10249	gene10249	LOC101895674	NW_004765640:142190-145780	male	female	OK	6.8348	7.44619	0.123604	0.242125	0.7929	0.997331	no
gene1025	gene1025	LOC101888621	NW_004762775:1085-3423	male	female	OK	33.7689	40.1425	0.249433	0.546545	0.48675	0.997331	no
gene10250	gene10250	LOC101895848	NW_004765640:146343-150724	male	female	OK	18.5105	20.0874	0.117945	0.231589	0.73775	0.997331	no
gene10251	gene10251	LOC101896356	NW_004765640:151229-154109	male	female	OK	59.5697	66.4638	0.15799	0.326211	0.6381	0.997331	no
gene10252	gene10252	LOC101896892	NW_004765640:155465-156213	male	female	OK	1.57019	10.2657	2.70883	1.94963	0.5131	0.997331	no
gene10253	gene10253	LOC101897693	NW_004765644:71185-131989	male	female	OK	13.4535	19.0055	0.498434	1.10511	0.19245	0.997331	no
gene10254	gene10254	LOC101897864	NW_004765644:133455-134459	male	female	NOTEST	1.87814	1.69094	-0.15148	0	1	1	no
gene10255	gene10255	LOC101898555	NW_004765644:135611-137793	male	female	NOTEST	1.0387	0.936414	-0.149555	0	1	1	no
gene10256	gene10256	LOC101898030	NW_004765644:152696-156328	male	female	OK	14.3823	13.0198	-0.143582	-0.308516	0.7173	0.997331	no
gene10257	gene10257	LOC101898207	NW_004765644:161219-163586	male	female	OK	22.6249	8.46528	-1.41828	-3.21007	0.0175	0.359837	no
gene10258	gene10258	LOC101898728	NW_004765644:166510-172055	male	female	NOTEST	0.438878	0.195864	-1.16397	0	1	1	no
gene10259	gene10259	LOC101898892	NW_004765644:166510-172055	male	female	NOTEST	0.546464	0.940832	0.78381	0	1	1	no
gene1026	gene1026	LOC101888801	NW_004762775:28270-31056	male	female	OK	6.21054	20.6914	1.73624	3.71252	0.0194	0.383292	no
gene10260	gene10260	LOC101899073	NW_004765644:174697-175466	male	female	NOTEST	2.36675	1.85937	-0.348091	0	1	1	no
gene10261	gene10261	LOC101898378	NW_004765644:177661-178143	male	female	NOTEST	3.40798	1.00821	-1.75712	0	1	1	no
gene10262	gene10262	LOC101899245	NW_004765644:182075-182987	male	female	OK	4.59162	0.533576	-3.10524	-2.89014	0.1624	0.979445	no
gene10263	gene10263	LOC101899427	NW_004765645:89521-109997	male	female	OK	111.196	75.484	-0.558863	-1.12947	0.08185	0.791256	no
gene10264	gene10264	LOC101899595	NW_004765646:10292-10747	male	female	OK	11.3062	0	#NAME?	NA	0.0002	0.0128611	yes
gene10265	gene10265	LOC101899702	NW_004765647:66534-151576	male	female	OK	23.9804	21.4236	-0.162653	-0.543973	0.79615	0.997331	no
gene10266	gene10266	LOC101900044	NW_004765648:51203-54832	male	female	NOTEST	0.322604	0.803258	1.3161	0	1	1	no
gene10267	gene10267	LOC101899876	NW_004765648:80511-83440	male	female	OK	20.6236	24.6276	0.255979	0.598985	0.52245	0.997331	no
gene10268	gene10268	LOC101900216	NW_004765648:87628-121942	male	female	OK	5.175	5.03998	-0.03814	-0.0714828	0.92465	0.997331	no
gene10269	gene10269	LOC101900394	NW_004765650:40116-40974	male	female	NOTEST	0.211437	0.469103	1.14968	0	1	1	no
gene1027	gene1027	LOC101888980	NW_004762808:19332-21129	male	female	OK	21.0858	19.1473	-0.139133	-0.456305	0.81865	0.997331	no
gene10270	gene10270	LOC101900565	NW_004765650:46544-47453	male	female	NOTEST	0.417431	0.573553	0.45839	0	1	1	no
gene10271	gene10271	LOC101900741	NW_004765650:74488-79435	male	female	NOTEST	1.15192	0.751282	-0.61661	0	1	1	no
gene10272	gene10272	LOC101900917	NW_004765650:85845-90138	male	female	OK	1.10349	1.52545	0.467161	0.571703	0.3665	0.997331	no
gene10273	gene10273	LOC101901096	NW_004765650:96962-100357	male	female	NOTEST	0.178529	0.0912837	-0.96773	0	1	1	no
gene10274	gene10274	LOC101901265	NW_004765650:107200-176045	male	female	OK	1.8219	1.88568	0.0496417	0.0670443	0.9124	0.997331	no
gene1028	gene1028	LOC101889102	NW_004762819:1467-30646	male	female	OK	14.9407	16.7681	0.166469	0.336529	0.6314	0.997331	no
gene10283	gene10283	LOC101887687	NW_004765653:11870-31191	male	female	OK	104.707	59.9975	-0.803388	-1.64801	0.034	0.516186	no
gene10284	gene10284	LOC101887854	NW_004765654:58784-59637	male	female	OK	9.53596	8.71607	-0.129701	-0.258011	0.8079	0.997331	no
gene10285	gene10285	LOC101888022	NW_004765654:60234-64361	male	female	OK	14.1303	22.0042	0.638985	1.75784	0.09725	0.840613	no
gene10286	gene10286	LOC101888203	NW_004765654:73773-141326	male	female	OK	48.8205	56.9225	0.221511	0.566973	0.5168	0.997331	no
gene10287	gene10287	LOC101889649	NW_004765656:21242-30650	male	female	OK	11.3934	10.9186	-0.0614212	-0.136344	0.902	0.997331	no
gene10288	gene10288	LOC101888373	NW_004765656:34662-68866	male	female	OK	67.0668	64.6153	-0.0537221	-0.111079	0.86915	0.997331	no
gene10289	gene10289	LOC101889824	NW_004765656:72524-83351	male	female	NOTEST	0.463204	0	#NAME?	0	1	1	no
gene1029	gene1029	LOC101889393	NW_004762831:6818-8351	male	female	OK	5.97848	8.85061	0.565998	1.20638	0.25525	0.997331	no
gene10290	gene10290	LOC101889995	NW_004765656:86743-87709	male	female	NOTEST	0.0900862	0	#NAME?	0	1	1	no
gene10291	gene10291	LOC101889135	NW_004765656:114832-122285	male	female	OK	393.849	189.092	-1.05855	-2.59568	0.0031	0.109051	no
gene10292	gene10292	LOC101889312	NW_004765656:133986-159353	male	female	OK	42.6141	37.3834	-0.188931	-0.458292	0.60485	0.997331	no
gene10293	gene10293	LOC101889489	NW_004765656:162132-164441	male	female	OK	10.4538	10.7244	0.0368758	0.0729381	0.92755	0.997331	no
gene10294	gene10294	LOC101890158	NW_004765657:27205-38481	male	female	OK	6.55549	7.02848	0.100508	0.175238	0.8175	0.997331	no
gene10295	gene10295	LOC101890331	NW_004765657:42344-43813	male	female	OK	5.40499	13.239	1.29243	4.24531	0.2496	0.997331	no
gene10296	gene10296	LOC101891300	NW_004765657:47170-48388	male	female	OK	8.23272	9.14753	0.152013	0.306849	0.76085	0.997331	no
gene10297	gene10297	LOC101891476	NW_004765657:63615-78823	male	female	NOTEST	0.671384	0.807591	0.266487	0	1	1	no
gene10298	gene10298	LOC101891658	NW_004765657:79820-81719	male	female	OK	13.5412	15.4261	0.188018	0.365768	0.6471	0.997331	no
gene10299	gene10299	LOC101890606	NW_004765657:82709-83858	male	female	OK	13.2838	9.33004	-0.509712	-0.930325	0.2661	0.997331	no
gene103	gene103	LOC101896315	NW_004754940:1963540-1964627	male	female	NOTEST	0	0.651118	Inf	0	1	1	no
gene1030	gene1030	LOC101889566	NW_004762882:482-1296	male	female	OK	8.66748	13.8407	0.675234	1.71582	0.2544	0.997331	no
gene10300	gene10300	LOC101890779	NW_004765657:89148-94514	male	female	OK	10.4996	11.4128	0.120313	0.239301	0.7529	0.997331	no
gene10301	gene10301	LOC101891828	NW_004765657:94990-124850	male	female	NOTEST	1.45438	1.63749	0.171075	0	1	1	no
gene10302	gene10302	LOC101890955	NW_004765657:94990-124850	male	female	OK	1.41112	1.39124	-0.0204728	-0.0195146	0.97115	0.997331	no
gene10303	gene10303	LOC101891128	NW_004765657:126093-131313	male	female	OK	2.77516	3.10888	0.163823	0.268708	0.77235	0.997331	no
gene10304	gene10304	LOC101892002	NW_004765657:137603-153552	male	female	NOTEST	0.401095	1.29175	1.68731	0	1	1	no
gene10305	gene10305	LOC101892344	NW_004765658:30559-82534	male	female	NOTEST	0.185062	0.208082	0.169144	0	1	1	no
gene10306	gene10306	LOC101892175	NW_004765658:30559-82534	male	female	NOTEST	0.323964	0	#NAME?	0	1	1	no
gene10307	gene10307	LOC101892511	NW_004765658:103331-174399	male	female	OK	2.68907	2.71759	0.0152162	0.0219673	0.97355	0.997331	no
gene10308	gene10308	LOC101892686	NW_004765659:55055-56807	male	female	OK	18.7086	15.1413	-0.305207	-0.619197	0.45295	0.997331	no
gene10309	gene10309	LOC101892863	NW_004765659:60216-138086	male	female	OK	20.1458	27.6511	0.45686	1.5397	0.18945	0.997331	no
gene1031	gene1031	LOC101889904	NW_004762924:631-1283	male	female	NOTEST	0	0	0	0	1	1	no
gene10310	gene10310	LOC101893032	NW_004765659:140939-141804	male	female	OK	5.66981	5.25275	-0.110228	-0.198339	0.85695	0.997331	no
gene10311	gene10311	LOC101893934	NW_004765659:143495-153451	male	female	OK	38.9513	47.4039	0.283335	0.750502	0.4116	0.997331	no
gene10312	gene10312	LOC101893489	NW_004765659:155182-156845	male	female	OK	7.45848	10.3111	0.46724	0.905967	0.3602	0.997331	no
gene10313	gene10313	LOC101893214	NW_004765659:157324-160121	male	female	OK	33.0661	28.7329	-0.202652	-0.394211	0.56695	0.997331	no
gene10314	gene10314	LOC101893654	NW_004765659:164011-166189	male	female	OK	3.78784	4.21529	0.154257	0.203607	0.7702	0.997331	no
gene10315	gene10315	LOC101894604	NW_004765660:5579-10611	male	female	NOTEST	0	0	0	0	1	1	no
gene10316	gene10316	LOC101894764	NW_004765660:13230-14891	male	female	NOTEST	0	0	0	0	1	1	no
gene10317	gene10317	LOC101894928	NW_004765660:21394-24815	male	female	NOTEST	0	0	0	0	1	1	no
gene10318	gene10318	LOC101895089	NW_004765660:27136-33333	male	female	NOTEST	0	0	0	0	1	1	no
gene10319	gene10319	LOC101895262	NW_004765660:37869-40973	male	female	OK	1.4274	5.68465	1.99369	3.10542	0.0557	0.667079	no
gene1032	gene1032	LOC101890072	NW_004762941:1219-13038	male	female	NOTEST	0	0	0	0	1	1	no
gene10320	gene10320	LOC101894108	NW_004765660:46178-68306	male	female	OK	20.7713	20.4513	-0.0223984	-0.0449575	0.94895	0.997331	no
gene10321	gene10321	LOC101895434	NW_004765660:73117-77135	male	female	OK	5.72704	5.23173	-0.130501	-0.20196	0.791	0.997331	no
gene10322	gene10322	LOC101895612	NW_004765660:137063-166816	male	female	OK	4.98257	2.68228	-0.893431	-1.35783	0.1682	0.987982	no
gene10323	gene10323	LOC101899137	NW_004765661:38021-39274	male	female	OK	1.49964	1.38396	-0.115822	-0.119307	0.8697	0.997331	no
gene10324	gene10324	LOC101895787	NW_004765661:88804-170365	male	female	OK	1.78233	3.24636	0.865055	0.409624	0.65105	0.997331	no
gene10325	gene10325	LOC101898961	NW_004765661:88804-170365	male	female	OK	13.1466	20.6748	0.653178	1.27554	0.0611	0.695452	no
gene10326	gene10326	LOC101896083	NW_004765661:173132-174463	male	female	OK	18.1279	20.9972	0.211985	0.43262	0.59895	0.997331	no
gene10327	gene10327	LOC101896240	NW_004765661:175622-194848	male	female	OK	14.056	13.6724	-0.0399113	-0.0787001	0.91045	0.997331	no
gene10328	gene10328	LOC101897001	NW_004765661:205580-250221	male	female	OK	11.2925	10.382	-0.121283	-0.257466	0.763	0.997331	no
gene10329	gene10329	LOC101897178	NW_004765661:254037-256867	male	female	OK	27.1274	24.3142	-0.157954	-0.401078	0.7145	0.997331	no
gene1033	gene1033	LOC101890231	NW_004762941:29405-30262	male	female	NOTEST	0.906377	0.810561	-0.16119	0	1	1	no
gene10330	gene10330	LOC101897355	NW_004765661:264764-304061	male	female	OK	6.87536	6.6307	-0.0522722	-0.0930131	0.91165	0.997331	no
gene10331	gene10331	LOC101897522	NW_004765661:327954-384662	male	female	OK	9.70428	21.6057	1.15472	2.59313	0.00705	0.195541	no
gene10332	gene10332	LOC101899310	NW_004765661:552271-606194	male	female	NOTEST	0.148905	0.0859256	-0.793228	0	1	1	no
gene10333	gene10333	LOC101897694	NW_004765661:612346-635156	male	female	OK	47.8761	49.9688	0.0617217	0.158013	0.8477	0.997331	no
gene10334	gene10334	LOC101897865	NW_004765661:653202-657311	male	female	OK	10.9453	9.16217	-0.256547	-0.39038	0.53835	0.997331	no
gene10335	gene10335	LOC101899486	NW_004765661:659067-661556	male	female	NOTEST	0.756673	0.868157	0.198285	0	1	1	no
gene10336	gene10336	LOC101898031	NW_004765661:662327-663457	male	female	OK	31.1168	34.6172	0.153796	0.303071	0.677	0.997331	no
gene10337	gene10337	LOC101898379	NW_004765661:669243-671706	male	female	OK	36.3275	29.8297	-0.284314	-0.602344	0.4167	0.997331	no
gene10338	gene10338	LOC101898556	NW_004765661:676810-917252	male	female	OK	21.4924	28.7075	0.417597	0.801703	0.24585	0.997331	no
gene1034	gene1034	LOC101890574	NW_004762953:14949-18488	male	female	OK	4.77636	3.37786	-0.499802	-0.629175	0.4335	0.997331	no
gene10346	gene10346	LOC101899644	NW_004765661:937010-938528	male	female	OK	2.80602	2.68439	-0.0639324	-0.0895346	0.91465	0.997331	no
gene1035	gene1035	LOC101890404	NW_004762953:14949-18488	male	female	OK	7.31998	6.02899	-0.279922	-0.278147	0.68945	0.997331	no
gene10354	gene10354	LOC101899812	NW_004765661:1032031-1099997	male	female	OK	9.55612	19.5875	1.03544	1.79271	0.0126	0.289113	no
gene1036	gene1036	LOC101890744	NW_004762953:20278-24545	male	female	OK	146.685	156.478	0.0932395	0.234953	0.77135	0.997331	no
gene1037	gene1037	LOC101890918	NW_004762953:29753-33182	male	female	OK	3.11402	2.41196	-0.368569	-0.49197	0.4746	0.997331	no
gene10371	gene10371	LOC101888777	NW_004765662:42037-46212	male	female	OK	4.49915	4.30918	-0.0622415	-0.107969	0.8965	0.997331	no
gene10372	gene10372	LOC101891477	NW_004765662:48152-59880	male	female	OK	2.27311	2.92017	0.361384	0.46458	0.6168	0.997331	no
gene10373	gene10373	LOC101891301	NW_004765662:48152-59880	male	female	NOTEST	0	2.11577	Inf	0	1	1	no
gene10374	gene10374	LOC101888954	NW_004765662:48152-59880	male	female	OK	7.75295	7.215	-0.103745	-0.0880472	0.89995	0.997331	no
gene10375	gene10375	LOC101891659	NW_004765662:60405-62075	male	female	OK	4.1524	4.58188	0.141994	0.242534	0.78735	0.997331	no
gene10376	gene10376	LOC101891829	NW_004765662:64652-65909	male	female	OK	1.99097	2.2831	0.197523	0.272513	0.79385	0.997331	no
gene10377	gene10377	LOC101889313	NW_004765662:66414-67859	male	female	OK	17.4386	18.1694	0.0592258	0.0578915	0.93385	0.997331	no
gene10378	gene10378	LOC101889136	NW_004765662:66414-67859	male	female	OK	22.7701	24.6198	0.112675	0.0826147	0.90785	0.997331	no
gene10379	gene10379	LOC101892003	NW_004765662:68195-70547	male	female	OK	5.52218	4.88945	-0.175567	-0.309527	0.7086	0.997331	no
gene1038	gene1038	LOC101891094	NW_004762964:8111-8885	male	female	OK	12.5932	23.1302	0.877131	1.82736	0.08505	0.799189	no
gene10380	gene10380	LOC101889598	NW_004765662:72044-74519	male	female	OK	35.9335	34.9201	-0.0412718	-0.113398	0.90745	0.997331	no
gene10381	gene10381	LOC101892176	NW_004765662:89419-173905	male	female	OK	5.96237	4.97331	-0.261678	-0.505667	0.48605	0.997331	no
gene10382	gene10382	LOC101892345	NW_004765662:178870-182366	male	female	NOTEST	0.462752	0.186138	-1.31386	0	1	1	no
gene10383	gene10383	LOC101892512	NW_004765662:188668-193992	male	female	OK	4.53806	3.70448	-0.292805	-0.515592	0.61385	0.997331	no
gene10384	gene10384	LOC101889766	NW_004765662:198033-209626	male	female	OK	7.26856	7.7493	0.0923955	0.199236	0.84625	0.997331	no
gene10385	gene10385	LOC101892687	NW_004765662:251823-255874	male	female	NOTEST	0.167951	0.241683	0.525077	0	1	1	no
gene10386	gene10386	LOC101892864	NW_004765662:260582-265571	male	female	NOTEST	1.3651	1.37036	0.00554086	0	1	1	no
gene10387	gene10387	LOC101893033	NW_004765662:268494-271556	male	female	NOTEST	0	0	0	0	1	1	no
gene10388	gene10388	LOC101893215	NW_004765662:271563-275680	male	female	NOTEST	0	0	0	0	1	1	no
gene10389	gene10389	LOC101893376	NW_004765662:280391-287303	male	female	NOTEST	0.725842	0.613872	-0.241718	0	1	1	no
gene1039	gene1039	LOC101891265	NW_004762964:14101-15098	male	female	OK	52.8139	35.355	-0.579004	-0.997022	0.15425	0.971969	no
gene10390	gene10390	LOC101889937	NW_004765662:287731-293329	male	female	OK	1.20067	2.42692	1.01528	1.31225	0.1561	0.971969	no
gene10391	gene10391	LOC101890101	NW_004765662:302299-306383	male	female	OK	7.70279	11.3769	0.562659	1.15034	0.2309	0.997331	no
gene10392	gene10392	LOC101890265	NW_004765662:311052-316334	male	female	OK	1.38408	1.89194	0.450943	0.602988	0.48455	0.997331	no
gene10393	gene10393	LOC101893542	NW_004765662:320681-327535	male	female	NOTEST	0.0529609	0.0563525	0.0895525	0	1	1	no
gene10394	gene10394	LOC101893711	NW_004765662:327810-355249	male	female	NOTEST	0	0	0	0	1	1	no
gene10395	gene10395	LOC101893875	NW_004765662:360324-361723	male	female	NOTEST	0.646996	0.467257	-0.469542	0	1	1	no
gene10396	gene10396	LOC101890440	NW_004765662:375250-376654	male	female	OK	12.6006	3.28147	-1.94108	-3.09173	0.00185	0.0768626	no
gene10397	gene10397	LOC101890607	NW_004765662:389119-395378	male	female	OK	43.7415	101.199	1.21011	3.41312	0.0012	0.054573	no
gene10398	gene10398	LOC101894050	NW_004765662:400955-402362	male	female	OK	5.40203	3.80958	-0.503869	-0.869457	0.38245	0.997331	no
gene10399	gene10399	LOC101894223	NW_004765662:407424-408751	male	female	NOTEST	0	0.18546	Inf	0	1	1	no
gene104	gene104	LOC101896492	NW_004754940:1964935-1965970	male	female	NOTEST	0.386231	0.439176	0.185334	0	1	1	no
gene1040	gene1040	LOC101891564	NW_004762964:23668-23973	male	female	NOTEST	0	0	0	0	1	1	no
gene10400	gene10400	LOC101894394	NW_004765662:411745-413130	male	female	NOTEST	0	0	0	0	1	1	no
gene10401	gene10401	LOC101894562	NW_004765662:416548-417611	male	female	NOTEST	0	0	0	0	1	1	no
gene10402	gene10402	LOC101890956	NW_004765662:575716-764441	male	female	OK	34.6889	95.1523	1.45576	2.02282	0.0286	0.475693	no
gene10403	gene10403	LOC101890780	NW_004765662:575716-764441	male	female	OK	32.1233	67.4991	1.07125	1.91968	0.00445	0.14308	no
gene10404	gene10404	LOC101894721	NW_004765662:766266-767619	male	female	OK	6.50298	0.0628118	-6.69392	-2.67305	0.2443	0.997331	no
gene10405	gene10405	LOC101891129	NW_004765662:772796-781507	male	female	OK	249.797	212.234	-0.235104	-0.64034	0.4906	0.997331	no
gene10406	gene10406	LOC101895044	NW_004765664:82480-85870	male	female	OK	4.37593	2.10189	-1.0579	-1.50026	0.0471	0.610426	no
gene10407	gene10407	LOC101896182	NW_004765664:98567-106974	male	female	OK	14.5603	14.4049	-0.0154782	-0.0329107	0.9644	0.997331	no
gene10408	gene10408	LOC101896357	NW_004765664:108775-110112	male	female	NOTEST	1.97807	4.18257	1.0803	0	1	1	no
gene10409	gene10409	LOC101896536	NW_004765664:114962-117371	male	female	NOTEST	0.794871	0.602309	-0.400216	0	1	1	no
gene1041	gene1041	LOC101891737	NW_004762965:13-333	male	female	NOTEST	0	0	0	0	1	1	no
gene10410	gene10410	LOC101895214	NW_004765664:124024-188205	male	female	OK	60.5025	60.1974	-0.00729441	-0.0151253	0.9819	0.997331	no
gene10411	gene10411	LOC101895495	NW_004765664:205514-332823	male	female	OK	6.946	5.10611	-0.443957	-0.713797	0.219	0.997331	no
gene10412	gene10412	LOC101896717	NW_004765664:677448-677960	male	female	NOTEST	0	0	0	0	1	1	no
gene10413	gene10413	LOC101896893	NW_004765664:729425-730058	male	female	NOTEST	0	0	0	0	1	1	no
gene10414	gene10414	LOC101897063	NW_004765664:836107-839163	male	female	NOTEST	0	0	0	0	1	1	no
gene10415	gene10415	LOC101895675	NW_004765664:856849-857255	male	female	OK	8.62609	7.4971	-0.202373	-0.712899	0.86525	0.997331	no
gene10416	gene10416	LOC101895849	NW_004765664:974543-987411	male	female	OK	11.419	10.9229	-0.064086	-0.129101	0.87655	0.997331	no
gene10419	gene10419	LOC101899372	NW_004765665:38300-47487	male	female	NOTEST	1.51149	0.115752	-3.70686	0	1	1	no
gene1042	gene1042	LOC101892256	NW_004763030:100-4793	male	female	NOTEST	0	0	0	0	1	1	no
gene10420	gene10420	LOC101897240	NW_004765665:58654-65552	male	female	OK	11.9749	15.6104	0.382486	0.876532	0.32135	0.997331	no
gene10421	gene10421	LOC101899545	NW_004765665:70737-91255	male	female	NOTEST	0	1.3736	Inf	0	1	1	no
gene10422	gene10422	LOC101897695	NW_004765665:93071-94432	male	female	OK	7.52339	8.00237	0.089046	0.144356	0.849	0.997331	no
gene10423	gene10423	LOC101897419	NW_004765665:94685-312351	male	female	OK	26.7084	17.9166	-0.575998	-1.05973	0.11795	0.89776	no
gene10424	gene10424	LOC101899703	NW_004765665:445243-451466	male	female	OK	4.51644	4.27887	-0.0779552	-0.128295	0.89555	0.997331	no
gene10425	gene10425	LOC101897866	NW_004765665:462505-488046	male	female	OK	148.259	302.209	1.02742	1.89761	0.0074	0.203017	no
gene10426	gene10426	LOC101899877	NW_004765665:489530-489806	male	female	NOTEST	6.73572	4.48744	-0.585941	0	1	1	no
gene10427	gene10427	LOC101900045	NW_004765665:490986-495111	male	female	NOTEST	0.681282	0.395416	-0.784883	0	1	1	no
gene10428	gene10428	LOC101900217	NW_004765665:500343-504678	male	female	OK	2.70759	3.23825	0.258204	0.351205	0.54645	0.997331	no
gene10429	gene10429	LOC101900395	NW_004765665:523217-547194	male	female	OK	1.70821	1.17734	-0.536954	-0.591123	0.35165	0.997331	no
gene1043	gene1043	LOC101892427	NW_004763030:5019-5910	male	female	NOTEST	0.100395	0.694029	2.78931	0	1	1	no
gene10430	gene10430	LOC101898328	NW_004765665:565633-589693	male	female	OK	11.1421	52.6234	2.23969	2.46872	5e-05	0.00388308	yes
gene10431	gene10431	LOC101900566	NW_004765665:599720-609200	male	female	NOTEST	0	0	0	0	1	1	no
gene10432	gene10432	LOC101898153	NW_004765665:630178-654806	male	female	OK	50.5771	108.397	1.09977	2.62314	0.00175	0.0742353	no
gene10433	gene10433	LOC101900742	NW_004765665:657549-658480	male	female	NOTEST	0.158023	0.658389	2.0588	0	1	1	no
gene10434	gene10434	LOC101900918	NW_004765665:658554-660535	male	female	NOTEST	0	0.924903	Inf	0	1	1	no
gene10435	gene10435	LOC101898505	NW_004765665:666039-668042	male	female	OK	2.8211	5.3524	0.923925	1.39465	0.09025	0.812791	no
gene10436	gene10436	LOC101898674	NW_004765665:669809-670581	male	female	OK	6.75827	5.35941	-0.334581	-0.594022	0.59835	0.997331	no
gene10437	gene10437	LOC101898839	NW_004765665:673498-680900	male	female	OK	4.65361	8.4356	0.85814	1.80936	0.06015	0.690027	no
gene10438	gene10438	LOC101901097	NW_004765665:682763-683832	male	female	NOTEST	0.127528	0	#NAME?	0	1	1	no
gene10439	gene10439	LOC101901266	NW_004765665:684718-687298	male	female	NOTEST	0	0.620599	Inf	0	1	1	no
gene1044	gene1044	LOC101892597	NW_004763030:14414-17674	male	female	NOTEST	0.689595	0.18461	-1.90127	0	1	1	no
gene10440	gene10440	LOC101901429	NW_004765665:749849-753384	male	female	NOTEST	0	0	0	0	1	1	no
gene10441	gene10441	LOC101901592	NW_004765665:753487-754320	male	female	NOTEST	0.420187	0.417703	-0.00855432	0	1	1	no
gene10442	gene10442	LOC101901762	NW_004765665:794406-843731	male	female	NOTEST	0	0.0244588	Inf	0	1	1	no
gene10443	gene10443	LOC101899020	NW_004765665:848398-849235	male	female	OK	57.7851	48.5189	-0.252149	-0.66294	0.5195	0.997331	no
gene10444	gene10444	LOC101887298	NW_004765665:983416-997435	male	female	OK	26.2273	11.5334	-1.18526	-2.76152	0.0153	0.333626	no
gene10445	gene10445	LOC101899192	NW_004765665:998129-998780	male	female	NOTEST	1.03009	0.859416	-0.261347	0	1	1	no
gene10446	gene10446	LOC101887688	NW_004765666:3186-49220	male	female	OK	29.6703	26.7431	-0.149854	-0.312721	0.6569	0.997331	no
gene10447	gene10447	LOC101891881	NW_004765666:93083-94309	male	female	NOTEST	0.126718	0.101897	-0.314501	0	1	1	no
gene10448	gene10448	LOC101888204	NW_004765666:94921-98156	male	female	OK	5.56748	5.34861	-0.057859	-0.0938036	0.891	0.997331	no
gene10449	gene10449	LOC101892056	NW_004765666:101504-108082	male	female	OK	9.52157	4.9423	-0.946019	-1.95556	0.1732	0.997331	no
gene1045	gene1045	LOC101891907	NW_004763030:24223-25326	male	female	NOTEST	0.0867602	0	#NAME?	0	1	1	no
gene10450	gene10450	LOC101888489	NW_004765666:131741-200389	male	female	OK	32.6998	24.8329	-0.39703	-0.846149	0.2299	0.997331	no
gene10451	gene10451	LOC101892228	NW_004765666:204485-219379	male	female	OK	2.2088	2.15594	-0.0349398	-0.0491463	0.9459	0.997331	no
gene10452	gene10452	LOC101889137	NW_004765666:288520-292753	male	female	OK	40.0712	37.4726	-0.0967285	-0.209682	0.7736	0.997331	no
gene10453	gene10453	LOC101889314	NW_004765666:292863-303044	male	female	OK	33.4875	47.0221	0.489715	0.964785	0.1669	0.985155	no
gene10454	gene10454	LOC101890102	NW_004765666:315524-317090	male	female	OK	15.5651	14.5157	-0.10071	-0.218314	0.8275	0.997331	no
gene10455	gene10455	LOC101892400	NW_004765666:324873-358094	male	female	OK	33.9189	32.3388	-0.0688235	-0.138101	0.8385	0.997331	no
gene10456	gene10456	LOC101889938	NW_004765666:361085-365754	male	female	OK	102.366	147.465	0.526635	1.42269	0.11125	0.880925	no
gene10457	gene10457	LOC101890203	NW_004765666:378531-383005	male	female	OK	12.8648	12.6127	-0.0285537	-0.0454332	0.94665	0.997331	no
gene10458	gene10458	LOC101890608	NW_004765666:638504-641559	male	female	OK	1.86089	1.95096	0.0681933	0.0633884	0.9379	0.997331	no
gene10459	gene10459	LOC101892571	NW_004765666:638504-641559	male	female	NOTEST	0.7306	0.882926	0.273211	0	1	1	no
gene1046	gene1046	LOC101892769	NW_004763030:30278-33342	male	female	NOTEST	0.605029	1.1127	0.878993	0	1	1	no
gene10460	gene10460	LOC101890781	NW_004765666:908465-967583	male	female	OK	41.0477	51.8307	0.336506	0.677175	0.3216	0.997331	no
gene10461	gene10461	LOC101892737	NW_004765668:17486-18317	male	female	NOTEST	0	0	0	0	1	1	no
gene10462	gene10462	LOC101892914	NW_004765668:21713-23460	male	female	NOTEST	0	0	0	0	1	1	no
gene10463	gene10463	LOC101893089	NW_004765668:35468-36296	male	female	NOTEST	0	0	0	0	1	1	no
gene10464	gene10464	LOC101893264	NW_004765668:51673-64941	male	female	NOTEST	0	0	0	0	1	1	no
gene10465	gene10465	LOC101893432	NW_004765668:79274-79837	male	female	NOTEST	0	0	0	0	1	1	no
gene10466	gene10466	LOC101893597	NW_004765668:105320-110769	male	female	NOTEST	0	0	0	0	1	1	no
gene10467	gene10467	LOC101893766	NW_004765668:118860-119443	male	female	NOTEST	0	0	0	0	1	1	no
gene10468	gene10468	LOC101893935	NW_004765670:5051-40581	male	female	OK	2.49598	3.74408	0.585003	0.878289	0.2348	0.997331	no
gene10469	gene10469	LOC101895385	NW_004765670:44396-59854	male	female	OK	2.0432	1.90442	-0.10148	-0.149061	0.8583	0.997331	no
gene1047	gene1047	LOC101892082	NW_004763030:36289-38158	male	female	OK	25.1024	24.2959	-0.047115	-0.122478	0.91415	0.997331	no
gene10470	gene10470	LOC101894109	NW_004765670:62519-69732	male	female	OK	64.8441	27.4479	-1.24028	-2.61872	0.0005	0.0265684	yes
gene10471	gene10471	LOC101894277	NW_004765670:69752-70466	male	female	OK	12.3206	8.89266	-0.47039	-0.958077	0.40975	0.997331	no
gene10472	gene10472	LOC101894442	NW_004765670:72567-76143	male	female	OK	40.3276	40.2438	-0.00300237	-0.00594735	0.99305	0.997331	no
gene10473	gene10473	LOC101894929	NW_004765670:77207-87658	male	female	OK	404.564	274.539	-0.559358	-1.45974	0.08245	0.794289	no
gene10474	gene10474	LOC101895090	NW_004765670:93335-94203	male	female	OK	9.96266	8.91725	-0.159932	-0.30177	0.77935	0.997331	no
gene10475	gene10475	LOC101895263	NW_004765670:95442-134237	male	female	OK	3.52555	4.64744	0.398586	0.735467	0.69145	0.997331	no
gene10476	gene10476	LOC101895563	NW_004765671:95085-95783	male	female	NOTEST	0	0	0	0	1	1	no
gene10477	gene10477	LOC101895739	NW_004765673:14491-15331	male	female	NOTEST	0.124622	0.216853	0.799166	0	1	1	no
gene10478	gene10478	LOC101895917	NW_004765673:104774-105572	male	female	NOTEST	0	0.255818	Inf	0	1	1	no
gene10479	gene10479	LOC101896084	NW_004765675:68875-111846	male	female	OK	302.017	482.33	0.675392	1.40588	0.04725	0.610802	no
gene1048	gene1048	LOC101892942	NW_004763064:12267-39099	male	female	OK	12.3427	14.8638	0.268144	0.564188	0.559	0.997331	no
gene10480	gene10480	LOC101896358	NW_004765675:174091-177230	male	female	OK	72.4448	57.7528	-0.32699	-0.89749	0.37265	0.997331	no
gene10481	gene10481	LOC101896537	NW_004765676:105131-107642	male	female	OK	1.83251	1.32835	-0.464183	-0.501065	0.4796	0.997331	no
gene10482	gene10482	LOC101896718	NW_004765677:6198-10417	male	female	OK	1.45721	1.10425	-0.400142	-0.446456	0.4852	0.997331	no
gene10483	gene10483	LOC101896894	NW_004765677:15174-22157	male	female	OK	11.7017	10.6629	-0.134117	-0.257195	0.7102	0.997331	no
gene10484	gene10484	LOC101897241	NW_004765677:30778-44256	male	female	OK	1.76187	4.40417	1.32176	1.97723	0.1317	0.931531	no
gene10485	gene10485	LOC101897420	NW_004765677:48745-51187	male	female	NOTEST	0.145526	0.204425	0.490291	0	1	1	no
gene10486	gene10486	LOC101897589	NW_004765677:78317-83939	male	female	NOTEST	0	0	0	0	1	1	no
gene10487	gene10487	LOC101897064	NW_004765677:129108-130598	male	female	OK	31.8257	46.2325	0.538715	1.18201	0.1517	0.968463	no
gene10488	gene10488	LOC101897762	NW_004765677:140104-140822	male	female	NOTEST	0.660875	1.00686	0.607411	0	1	1	no
gene10489	gene10489	LOC101897924	NW_004765679:16054-23092	male	female	OK	30.4351	20.2402	-0.588509	-1.30405	0.1598	0.974828	no
gene1049	gene1049	LOC101893120	NW_004763108:17671-28018	male	female	NOTEST	0.452566	0.797884	0.81805	0	1	1	no
gene10490	gene10490	LOC101898270	NW_004765679:27386-39243	male	female	NOTEST	0.0673891	0.164187	1.28475	0	1	1	no
gene10491	gene10491	LOC101898092	NW_004765679:58022-73955	male	female	NOTEST	0	0.864247	Inf	0	1	1	no
gene10492	gene10492	LOC101898442	NW_004765679:79490-118541	male	female	NOTEST	0.0999219	0.0364442	-1.45511	0	1	1	no
gene10493	gene10493	LOC101899984	NW_004765680:45750-53042	male	female	NOTEST	0.205184	0	#NAME?	0	1	1	no
gene10494	gene10494	LOC101898615	NW_004765680:54392-56991	male	female	OK	63.6149	48.6189	-0.387849	-0.915569	0.2694	0.997331	no
gene10495	gene10495	LOC101898791	NW_004765680:57558-60404	male	female	OK	4.8352	7.44981	0.623627	1.06833	0.3482	0.997331	no
gene10496	gene10496	LOC101898962	NW_004765680:60540-80774	male	female	OK	12.3909	9.51883	-0.380427	-0.6899	0.33045	0.997331	no
gene10497	gene10497	LOC101899373	NW_004765680:101421-105394	male	female	OK	5785.37	5445.38	-0.0873751	-0.185812	0.79035	0.997331	no
gene10498	gene10498	LOC101899813	NW_004765680:110494-184812	male	female	OK	16.825	16.7156	-0.0094139	-0.0168957	0.9828	0.997331	no
gene10499	gene10499	LOC101899645	NW_004765680:110494-184812	male	female	OK	16.6661	12.2605	-0.442899	-0.588222	0.38425	0.997331	no
gene105	gene105	LOC101896672	NW_004754940:1968554-1969495	male	female	OK	10.9164	6.04187	-0.853427	-1.39373	0.18415	0.997331	no
gene1050	gene1050	LOC101893293	NW_004763119:186-687	male	female	OK	2.90368	5.17807	0.834535	1.09106	0.3054	0.997331	no
gene10500	gene10500	LOC101887299	NW_004765681:10470-11273	male	female	OK	2.85542	0.502303	-2.50707	-2.08165	0.184	0.997331	no
gene10501	gene10501	LOC101900159	NW_004765681:48902-62610	male	female	OK	24.7515	24.3083	-0.0260667	-0.0658754	0.94315	0.997331	no
gene10502	gene10502	LOC101900334	NW_004765681:63913-88011	male	female	OK	29.7952	27.1735	-0.132881	-0.32911	0.70545	0.997331	no
gene10503	gene10503	LOC101887466	NW_004765681:63913-88011	male	female	NOTEST	0.539928	0.543566	0.00968965	0	1	1	no
gene10504	gene10504	LOC101900615	NW_004765681:63913-88011	male	female	OK	3.32403	6.81395	1.03556	0.267221	0.66735	0.997331	no
gene10505	gene10505	LOC101901034	NW_004765681:94904-101634	male	female	OK	5.99154	7.77004	0.374994	0.216102	0.83745	0.997331	no
gene10506	gene10506	LOC101900743	NW_004765681:94904-101634	male	female	OK	83.1733	100.913	0.278914	0.585226	0.4025	0.997331	no
gene10507	gene10507	LOC101901206	NW_004765681:105431-112699	male	female	OK	5.29262	4.61979	-0.196156	-0.327419	0.6366	0.997331	no
gene10508	gene10508	LOC101901593	NW_004765681:123269-129408	male	female	OK	7.52027	7.8417	0.0603819	0.129468	0.8749	0.997331	no
gene10509	gene10509	LOC101887643	NW_004765681:129909-133610	male	female	OK	2.19827	2.70047	0.296843	0.460622	0.55395	0.997331	no
gene1051	gene1051	LOC101893462	NW_004763141:39370-41302	male	female	NOTEST	0	0	0	0	1	1	no
gene10510	gene10510	LOC101901763	NW_004765681:139029-141156	male	female	NOTEST	1.08884	0.6413	-0.763723	0	1	1	no
gene10511	gene10511	LOC101887809	NW_004765681:142112-145802	male	female	NOTEST	0	0	0	0	1	1	no
gene10512	gene10512	LOC101888142	NW_004765682:14069-31390	male	female	NOTEST	0.0409926	0.0536596	0.388472	0	1	1	no
gene10513	gene10513	LOC101887971	NW_004765682:140990-141684	male	female	OK	56.9583	106.553	0.903592	2.47028	0.02485	0.437846	no
gene10514	gene10514	LOC101888315	NW_004765684:10116-22714	male	female	NOTEST	0.916481	0.803167	-0.190406	0	1	1	no
gene10515	gene10515	LOC101888603	NW_004765684:76362-77709	male	female	OK	6.68824	14.7053	1.13663	2.156	0.02045	0.393263	no
gene10516	gene10516	LOC101888778	NW_004765684:77724-80014	male	female	OK	2.20578	5.41092	1.29458	2.08508	0.03105	0.493671	no
gene10517	gene10517	LOC101888955	NW_004765684:81896-86357	male	female	OK	45.7646	46.7293	0.0300982	0.071088	0.9236	0.997331	no
gene10518	gene10518	LOC101889490	NW_004765686:6016-39337	male	female	OK	1.6104	1.57261	-0.0342558	-0.0235906	0.96495	0.997331	no
gene10519	gene10519	LOC101889138	NW_004765686:6016-39337	male	female	OK	11.152	0.831728	-3.74505	-2.43789	0.0486	0.618603	no
gene1052	gene1052	LOC101893622	NW_004763163:25478-29152	male	female	OK	39.9986	31.0413	-0.365759	-0.740616	0.27545	0.997331	no
gene10520	gene10520	LOC101889315	NW_004765686:73525-94925	male	female	NOTEST	1.2426	1.00229	-0.310065	0	1	1	no
gene10521	gene10521	LOC101890379	NW_004765687:6442-36340	male	female	OK	8.99022	8.01073	-0.166422	-0.137852	0.87885	0.997331	no
gene10522	gene10522	LOC101890549	NW_004765687:6442-36340	male	female	OK	38.1027	30.6182	-0.315504	-0.621115	0.3644	0.997331	no
gene10523	gene10523	LOC101890719	NW_004765687:39395-40041	male	female	OK	2.79483	1.37963	-1.01848	-1.19439	0.2638	0.997331	no
gene10524	gene10524	LOC101889825	NW_004765687:41009-43358	male	female	OK	120.482	97.5489	-0.304616	-0.741552	0.4145	0.997331	no
gene10525	gene10525	LOC101889650	NW_004765687:41009-43358	male	female	OK	24.7421	23.7641	-0.0581837	-0.0502467	0.94395	0.997331	no
gene10526	gene10526	LOC101889996	NW_004765687:45824-72838	male	female	OK	30.5921	24.0184	-0.349016	-1.34179	0.55815	0.997331	no
gene10527	gene10527	LOC101890103	NW_004765687:73165-78746	male	female	OK	60.2406	52.8723	-0.188226	-0.389686	0.56755	0.997331	no
gene10528	gene10528	LOC101891478	NW_004765688:60340-62371	male	female	NOTEST	1.17145	0.633067	-0.887861	0	1	1	no
gene10529	gene10529	LOC101890894	NW_004765688:102247-140850	male	female	OK	11.9083	11.7254	-0.022331	-0.0463169	0.94855	0.997331	no
gene1053	gene1053	LOC101894243	NW_004763163:31180-45509	male	female	OK	17.9584	20.2319	0.171975	0.340318	0.59975	0.997331	no
gene10530	gene10530	LOC101891068	NW_004765688:144974-149707	male	female	OK	9.0043	9.74209	0.113617	0.185255	0.7858	0.997331	no
gene10531	gene10531	LOC101891359	NW_004765688:153697-156188	male	female	OK	103.556	99.5669	-0.056678	-0.195226	0.87045	0.997331	no
gene10532	gene10532	LOC101891660	NW_004765688:165497-166877	male	female	OK	6.30296	6.64138	0.0754535	0.124984	0.88185	0.997331	no
gene10533	gene10533	LOC101892004	NW_004765689:58115-71237	male	female	NOTEST	0	0	0	0	1	1	no
gene10534	gene10534	LOC101891830	NW_004765689:101877-108689	male	female	OK	24.0844	18.2887	-0.397146	-0.915204	0.26845	0.997331	no
gene10535	gene10535	LOC101892177	NW_004765689:110608-113446	male	female	NOTEST	0	0.0767463	Inf	0	1	1	no
gene10536	gene10536	LOC101892346	NW_004765689:117883-120861	male	female	NOTEST	0	0	0	0	1	1	no
gene10537	gene10537	LOC101892513	NW_004765689:146060-154530	male	female	NOTEST	0.0999859	0.0489436	-1.0306	0	1	1	no
gene10538	gene10538	LOC101892688	NW_004765690:5160-7527	male	female	NOTEST	0.900183	0.585362	-0.620889	0	1	1	no
gene10539	gene10539	LOC101892865	NW_004765691:1003-5567	male	female	NOTEST	0	0	0	0	1	1	no
gene1054	gene1054	LOC101893899	NW_004763163:50382-54090	male	female	OK	3563.21	3389.29	-0.0721954	-0.19223	0.8223	0.997331	no
gene10540	gene10540	LOC101895386	NW_004765692:21082-23074	male	female	NOTEST	0	0.180206	Inf	0	1	1	no
gene10541	gene10541	LOC101893034	NW_004765692:31550-36341	male	female	OK	4.64496	6.89206	0.569269	0.906214	0.23155	0.997331	no
gene10542	gene10542	LOC101895564	NW_004765692:39504-40954	male	female	NOTEST	0.920645	0.456147	-1.01314	0	1	1	no
gene10543	gene10543	LOC101893216	NW_004765692:45675-48678	male	female	OK	6.82558	4.207	-0.69816	-1.28312	0.1611	0.978391	no
gene10544	gene10544	LOC101893377	NW_004765692:52481-65636	male	female	OK	5.44182	3.83333	-0.50549	-0.74318	0.2957	0.997331	no
gene10545	gene10545	LOC101893655	NW_004765692:74214-101848	male	female	OK	24.8243	29.7725	0.262229	0.676703	0.4375	0.997331	no
gene10546	gene10546	LOC101893820	NW_004765692:104389-107331	male	female	OK	17.0641	10.2244	-0.738956	-1.53939	0.09055	0.812791	no
gene10547	gene10547	LOC101895740	NW_004765692:108340-111371	male	female	OK	8.99044	8.46599	-0.0867135	-0.166523	0.877	0.997331	no
gene10548	gene10548	LOC101893994	NW_004765692:112778-129329	male	female	OK	92.8904	101.2	0.123612	0.31909	0.7059	0.997331	no
gene10549	gene10549	LOC101895215	NW_004765692:112778-129329	male	female	NOTEST	0	0	0	0	1	1	no
gene1055	gene1055	LOC101894410	NW_004763163:54470-55589	male	female	OK	2.9837	2.28474	-0.385076	-0.4997	0.5854	0.997331	no
gene10550	gene10550	LOC101894278	NW_004765692:131076-132711	male	female	OK	17.6868	23.3314	0.399595	0.878949	0.3155	0.997331	no
gene10551	gene10551	LOC101894443	NW_004765692:133265-135156	male	female	OK	3.64726	2.78307	-0.390139	-0.555909	0.54945	0.997331	no
gene10552	gene10552	LOC101894605	NW_004765692:147439-156675	male	female	OK	3889.6	3927.19	0.0138723	0.0221421	0.96985	0.997331	no
gene10553	gene10553	LOC101895918	NW_004765693:39619-40547	male	female	OK	3.48119	8.56499	1.29887	2.51475	0.06265	0.705037	no
gene10554	gene10554	LOC101896085	NW_004765693:71932-73369	male	female	NOTEST	1.06538	1.30291	0.290365	0	1	1	no
gene10555	gene10555	LOC101896411	NW_004765695:18418-21247	male	female	NOTEST	1.64827	1.5382	-0.0997166	0	1	1	no
gene10556	gene10556	LOC101896590	NW_004765695:23707-25125	male	female	NOTEST	0.528111	0.467756	-0.175085	0	1	1	no
gene10557	gene10557	LOC101896241	NW_004765695:37557-106372	male	female	OK	11.8355	14.6884	0.311557	0.58537	0.40915	0.997331	no
gene10558	gene10558	LOC101896773	NW_004765695:157281-158122	male	female	OK	4.01455	4.14218	0.0451526	0.0651681	0.94705	0.997331	no
gene10559	gene10559	LOC101897119	NW_004765697:16949-178449	male	female	OK	8.77149	8.59941	-0.0285846	-0.0351624	0.96915	0.997331	no
gene1056	gene1056	LOC101894071	NW_004763163:58054-68421	male	female	OK	13.7057	11.13	-0.300323	-0.681721	0.4013	0.997331	no
gene10560	gene10560	LOC101896942	NW_004765697:16949-178449	male	female	OK	14.8459	13.7428	-0.11139	-0.157748	0.82885	0.997331	no
gene10561	gene10561	LOC101897301	NW_004765698:6581-15318	male	female	OK	29.5533	25.455	-0.215373	-0.476457	0.5451	0.997331	no
gene10562	gene10562	LOC101897977	NW_004765698:6581-15318	male	female	OK	1.11413	2.03485	0.869009	0.213038	0.75305	0.997331	no
gene10563	gene10563	LOC101897473	NW_004765698:36465-108866	male	female	OK	8.92046	6.25305	-0.512559	-0.853027	0.2192	0.997331	no
gene10564	gene10564	LOC101898329	NW_004765699:216-10448	male	female	OK	1.53134	1.14382	-0.420942	-0.519458	0.46655	0.997331	no
gene10565	gene10565	LOC101898506	NW_004765699:13493-15385	male	female	OK	12.2846	12.7046	0.048506	0.0979464	0.90695	0.997331	no
gene10566	gene10566	LOC101898154	NW_004765699:61076-70501	male	female	OK	20.1531	14.0215	-0.523365	-1.1378	0.14335	0.954658	no
gene10567	gene10567	LOC101898675	NW_004765700:90069-94112	male	female	NOTEST	0	0	0	0	1	1	no
gene10568	gene10568	LOC101898840	NW_004765700:94258-113873	male	female	NOTEST	0.858946	0.0195566	-5.45684	0	1	1	no
gene10569	gene10569	LOC101899021	NW_004765701:43269-98118	male	female	OK	29.5828	34.4823	0.221098	0.459532	0.4966	0.997331	no
gene1057	gene1057	LOC101894732	NW_004763163:76034-78860	male	female	NOTEST	1.2544	1.826	0.541681	0	1	1	no
gene10570	gene10570	LOC101899311	NW_004765701:109739-121299	male	female	OK	198.669	179.254	-0.148361	-0.428792	0.6507	0.997331	no
gene10571	gene10571	LOC101899487	NW_004765701:142993-158944	male	female	OK	3.79954	5.25626	0.468213	0.794534	0.46695	0.997331	no
gene10572	gene10572	LOC101899646	NW_004765704:56506-60055	male	female	OK	4.84172	9.63593	0.992903	2.63018	0.34955	0.997331	no
gene10573	gene10573	LOC101899814	NW_004765705:64391-71073	male	female	OK	1.34658	2.34405	0.799705	1.1312	0.24125	0.997331	no
gene10574	gene10574	LOC101900438	NW_004765705:74465-97988	male	female	NOTEST	0	0	0	0	1	1	no
gene10575	gene10575	LOC101899985	NW_004765705:116237-117126	male	female	OK	5.24533	3.83069	-0.453428	-0.618149	0.4759	0.997331	no
gene10576	gene10576	LOC101900160	NW_004765705:132947-164044	male	female	OK	2.45585	2.55486	0.057022	0.069493	0.92025	0.997331	no
gene10577	gene10577	LOC101900616	NW_004765706:164337-164838	male	female	NOTEST	0	0	0	0	1	1	no
gene10578	gene10578	LOC101900799	NW_004765707:31210-34078	male	female	NOTEST	0	0.0923746	Inf	0	1	1	no
gene10579	gene10579	LOC101900974	NW_004765708:925-10757	male	female	NOTEST	1.39987	1.07716	-0.378062	0	1	1	no
gene1058	gene1058	LOC101894896	NW_004763164:229-6527	male	female	OK	21.4211	21.8386	0.0278499	0.0583585	0.9359	0.997331	no
gene10580	gene10580	LOC101901594	NW_004765708:16335-17025	male	female	NOTEST	0.185042	0.160202	-0.207959	0	1	1	no
gene10581	gene10581	LOC101901764	NW_004765708:18465-19166	male	female	OK	2.09738	1.48777	-0.495443	-0.579587	0.57445	0.997331	no
gene10582	gene10582	LOC101901150	NW_004765708:38848-47933	male	female	OK	12.4534	26.6594	1.09811	2.37926	0.0041	0.134395	no
gene10583	gene10583	LOC101887300	NW_004765708:51952-63993	male	female	OK	1.55727	1.75896	0.175711	0.234384	0.7618	0.997331	no
gene10584	gene10584	LOC101901318	NW_004765708:69440-134531	male	female	OK	15.7447	18.6916	0.247524	0.4073	0.5483	0.997331	no
gene10585	gene10585	LOC101887467	NW_004765709:4879-6134	male	female	OK	106.442	132.658	0.317641	0.993355	0.3725	0.997331	no
gene10586	gene10586	LOC101887644	NW_004765709:40037-43710	male	female	OK	443.741	507.443	0.193528	0.611791	0.5431	0.997331	no
gene10587	gene10587	LOC101887810	NW_004765709:50043-79239	male	female	OK	5.13185	5.56199	0.116122	0.191866	0.773	0.997331	no
gene10588	gene10588	LOC101887972	NW_004765710:15556-16362	male	female	NOTEST	0	0	0	0	1	1	no
gene10589	gene10589	LOC101888143	NW_004765710:22353-23176	male	female	NOTEST	0	0	0	0	1	1	no
gene1059	gene1059	LOC101895057	NW_004763219:7593-13040	male	female	OK	36.1061	37.092	0.0388677	0.118929	0.9321	0.997331	no
gene10590	gene10590	LOC101889194	NW_004765711:53609-54356	male	female	NOTEST	2.15065	0	#NAME?	0	1	1	no
gene10591	gene10591	LOC101889370	NW_004765711:62828-72074	male	female	OK	5.3078	6.29988	0.247212	0.465309	0.61285	0.997331	no
gene10592	gene10592	LOC101889542	NW_004765711:75376-79002	male	female	OK	2.08762	2.06661	-0.0145953	-0.0211313	0.9819	0.997331	no
gene10593	gene10593	LOC101888316	NW_004765711:80899-95149	male	female	OK	21.9145	26.5111	0.274711	0.549242	0.42785	0.997331	no
gene10594	gene10594	LOC101889708	NW_004765711:100611-102511	male	female	OK	6.51192	0.770543	-3.07914	-4.0267	0.00105	0.049769	yes
gene10595	gene10595	LOC101888837	NW_004765711:104358-105132	male	female	OK	5.03383	17.4999	1.79762	3.11717	0.0044	0.141925	no
gene10596	gene10596	LOC101889880	NW_004765711:111303-149870	male	female	OK	21.9052	33.653	0.619463	1.4518	0.08955	0.811577	no
gene10597	gene10597	LOC101889015	NW_004765711:111303-149870	male	female	OK	5.82506	4.7267	-0.301438	-0.137073	0.8467	0.997331	no
gene10598	gene10598	LOC101890045	NW_004765711:150430-152213	male	female	NOTEST	0.843972	0.430592	-0.970873	0	1	1	no
gene10599	gene10599	LOC101890720	NW_004765712:774-4013	male	female	OK	13.6589	19.9262	0.544823	1.02036	0.13965	0.944899	no
gene106	gene106	LOC101890738	NW_004754940:1971494-1972635	male	female	OK	135.104	161.955	0.261521	0.689335	0.4456	0.997331	no
gene1060	gene1060	LOC101895231	NW_004763225:605-1177	male	female	NOTEST	0	0	0	0	1	1	no
gene10600	gene10600	LOC101890895	NW_004765712:80603-81661	male	female	NOTEST	0	0.613833	Inf	0	1	1	no
gene10601	gene10601	LOC101890204	NW_004765712:109344-115049	male	female	OK	307.777	365.553	0.248193	0.767929	0.4525	0.997331	no
gene10602	gene10602	LOC101890380	NW_004765712:132041-132520	male	female	NOTEST	0	0	0	0	1	1	no
gene10603	gene10603	LOC101890550	NW_004765712:134400-134823	male	female	NOTEST	0	0	0	0	1	1	no
gene10604	gene10604	LOC101891069	NW_004765712:159414-159765	male	female	NOTEST	0	0	0	0	1	1	no
gene10605	gene10605	LOC101891243	NW_004765712:167603-167948	male	female	NOTEST	0	0	0	0	1	1	no
gene10606	gene10606	LOC101892915	NW_004765714:16252-18042	male	female	OK	4.99998	0	#NAME?	NA	5e-05	0.00388308	yes
gene10607	gene10607	LOC101893090	NW_004765714:20769-40271	male	female	NOTEST	0.314649	0.221544	-0.50615	0	1	1	no
gene10608	gene10608	LOC101891418	NW_004765714:48220-52039	male	female	OK	17.1404	15.8496	-0.11296	-0.212469	0.76185	0.997331	no
gene10609	gene10609	LOC101893265	NW_004765714:54332-89733	male	female	OK	19.0143	17.1368	-0.149985	-0.352494	0.66845	0.997331	no
gene1061	gene1061	LOC101895405	NW_004763230:13986-17275	male	female	OK	6.61936	5.23979	-0.337184	-0.702014	0.534	0.997331	no
gene10610	gene10610	LOC101893433	NW_004765714:99347-99981	male	female	NOTEST	2.1743	2.13437	-0.026743	0	1	1	no
gene10611	gene10611	LOC101891770	NW_004765714:101439-103159	male	female	OK	7.90424	6.88478	-0.199216	-0.330166	0.69865	0.997331	no
gene10612	gene10612	LOC101891942	NW_004765714:103519-107661	male	female	OK	6.40104	6.53105	0.0290078	0.0575629	0.94195	0.997331	no
gene10613	gene10613	LOC101892117	NW_004765714:109381-110428	male	female	OK	226.138	304.539	0.429421	0.864798	0.2058	0.997331	no
gene10614	gene10614	LOC101892401	NW_004765714:111953-114869	male	female	OK	17.2881	18.7415	0.116455	0.275708	0.80345	0.997331	no
gene10615	gene10615	LOC101892738	NW_004765714:116823-118380	male	female	OK	60.7395	55.7836	-0.122794	-0.302102	0.72105	0.997331	no
gene10616	gene10616	LOC101893598	NW_004765715:50513-100746	male	female	OK	6.26931	4.76795	-0.394939	-0.731175	0.28455	0.997331	no
gene1062	gene1062	LOC101895585	NW_004763274:44733-46403	male	female	NOTEST	0.350949	0.755689	1.10653	0	1	1	no
gene1063	gene1063	LOC101895760	NW_004763274:50316-59146	male	female	OK	5.77363	2.17999	-1.40516	-2.00744	0.01225	0.286131	no
gene10631	gene10631	LOC101895850	NW_004765716:25884-59535	male	female	OK	9.10458	7.14465	-0.34973	-0.648728	0.3349	0.997331	no
gene10632	gene10632	LOC101895323	NW_004765716:60122-61587	male	female	OK	24.9461	18.7847	-0.409256	-0.829755	0.2943	0.997331	no
gene10633	gene10633	LOC101895496	NW_004765716:62732-67136	male	female	OK	3.49841	3.57693	0.0320227	0.0528013	0.9421	0.997331	no
gene10634	gene10634	LOC101895676	NW_004765716:78035-79913	male	female	OK	8.80447	7.81824	-0.171393	-0.31188	0.7159	0.997331	no
gene10635	gene10635	LOC101896023	NW_004765716:85596-106974	male	female	NOTEST	0	0.0445507	Inf	0	1	1	no
gene10636	gene10636	LOC101897421	NW_004765717:1670-7397	male	female	OK	2.11298	2.88038	0.446981	0.669512	0.43365	0.997331	no
gene10637	gene10637	LOC101897590	NW_004765717:13945-15484	male	female	NOTEST	0.301186	0.483592	0.683137	0	1	1	no
gene10638	gene10638	LOC101897763	NW_004765717:15615-16465	male	female	OK	3.43433	2.94262	-0.22293	-0.324798	0.76885	0.997331	no
gene10639	gene10639	LOC101896183	NW_004765717:17908-19025	male	female	OK	20.4877	16.6713	-0.297392	-0.610182	0.4818	0.997331	no
gene1064	gene1064	LOC101895937	NW_004763274:77126-78783	male	female	NOTEST	0	0	0	0	1	1	no
gene10640	gene10640	LOC101896359	NW_004765717:26961-27487	male	female	OK	3.37997	14.6295	2.1138	4.72868	0.04965	0.62502	no
gene10641	gene10641	LOC101897925	NW_004765717:29313-29643	male	female	NOTEST	0.647212	0	#NAME?	0	1	1	no
gene10642	gene10642	LOC101898093	NW_004765717:30182-34487	male	female	OK	25.3002	1.30166	-4.28072	-3.23962	0.02355	0.425332	no
gene10643	gene10643	LOC101896538	NW_004765717:30182-34487	male	female	OK	15.4125	19.0423	0.305108	0.260511	0.61555	0.997331	no
gene10644	gene10644	LOC101896719	NW_004765717:35422-42979	male	female	OK	32.0172	29.7946	-0.103797	-0.226941	0.7698	0.997331	no
gene10645	gene10645	LOC101896895	NW_004765717:45063-46844	male	female	OK	39.0326	25.579	-0.609717	-1.25713	0.108	0.86824	no
gene10646	gene10646	LOC101898271	NW_004765717:55893-75421	male	female	OK	5.80014	3.99911	-0.536406	-0.871837	0.2212	0.997331	no
gene10647	gene10647	LOC101898443	NW_004765717:89624-92386	male	female	OK	3.32095	2.52717	-0.394071	-0.550758	0.4345	0.997331	no
gene10648	gene10648	LOC101898616	NW_004765717:92707-97377	male	female	OK	2.08128	1.94021	-0.10126	-0.168954	0.8361	0.997331	no
gene10649	gene10649	LOC101897242	NW_004765717:100910-103182	male	female	OK	20.1129	18.6405	-0.109682	-0.250375	0.79165	0.997331	no
gene1065	gene1065	LOC101896103	NW_004763297:1212-30573	male	female	NOTEST	0.501303	0.468175	-0.0986351	0	1	1	no
gene10650	gene10650	LOC101897065	NW_004765717:100910-103182	male	female	OK	7.6871	5.79601	-0.40738	-0.206401	0.7812	0.997331	no
gene10651	gene10651	LOC101898792	NW_004765717:110695-149036	male	female	OK	95.4287	94.5981	-0.012612	-0.033074	0.9717	0.997331	no
gene10652	gene10652	LOC101899647	NW_004765718:14337-21117	male	female	NOTEST	1.56882	0.530033	-1.56552	0	1	1	no
gene10653	gene10653	LOC101898963	NW_004765718:28417-32612	male	female	OK	13.4002	22.0461	0.718267	1.54164	0.09865	0.845904	no
gene10654	gene10654	LOC101899815	NW_004765718:41834-43823	male	female	NOTEST	0.262683	0.197394	-0.412247	0	1	1	no
gene10655	gene10655	LOC101899138	NW_004765718:44433-46637	male	female	OK	16.6424	11.2776	-0.561395	-1.21517	0.2409	0.997331	no
gene10656	gene10656	LOC101899986	NW_004765718:47381-51059	male	female	NOTEST	0.676978	1.1347	0.745128	0	1	1	no
gene10657	gene10657	LOC101900161	NW_004765718:51741-53555	male	female	NOTEST	0.788344	0.683045	-0.206845	0	1	1	no
gene10658	gene10658	LOC101900335	NW_004765718:55140-56799	male	female	NOTEST	0.065521	0.0521892	-0.328205	0	1	1	no
gene10659	gene10659	LOC101899312	NW_004765718:60305-62656	male	female	OK	4.79115	4.83345	0.0126813	0.0227141	0.97735	0.997331	no
gene1066	gene1066	LOC101896265	NW_004763370:139-1118	male	female	NOTEST	0	0	0	0	1	1	no
gene10660	gene10660	LOC101900506	NW_004765718:64376-68786	male	female	OK	3.28565	3.36701	0.0352896	0.0596611	0.9435	0.997331	no
gene10661	gene10661	LOC101900683	NW_004765718:71157-76150	male	female	OK	6.86858	0	#NAME?	NA	5e-05	0.00388308	yes
gene10662	gene10662	LOC101899488	NW_004765718:76805-86913	male	female	OK	44.4117	47.4805	0.0963977	0.2371	0.7832	0.997331	no
gene10663	gene10663	LOC101900861	NW_004765720:34281-143944	male	female	OK	22.913	26.4204	0.205489	0.415147	0.54485	0.997331	no
gene10664	gene10664	LOC101901811	NW_004765720:151857-155995	male	female	OK	1.70179	5.64319	1.72946	2.84726	0.00795	0.213466	no
gene10665	gene10665	LOC101887350	NW_004765721:38542-39031	male	female	NOTEST	0	0	0	0	1	1	no
gene10666	gene10666	LOC101887516	NW_004765723:8964-20311	male	female	OK	4.02945	4.53932	0.171894	0.301746	0.6458	0.997331	no
gene10667	gene10667	LOC101887689	NW_004765723:26683-35111	male	female	OK	18.9279	17.2287	-0.135699	-0.266904	0.7041	0.997331	no
gene10668	gene10668	LOC101887973	NW_004765723:37275-45553	male	female	OK	12.7745	13.1656	0.0435039	0.101757	0.89835	0.997331	no
gene10669	gene10669	LOC101888317	NW_004765723:48424-82320	male	female	OK	4.76949	4.71475	-0.0166533	-0.0261147	0.9753	0.997331	no
gene1067	gene1067	LOC101896435	NW_004763374:6130-13652	male	female	OK	227.032	267.416	0.236189	0.693287	0.47285	0.997331	no
gene10670	gene10670	LOC101888490	NW_004765723:48424-82320	male	female	NOTEST	0	0.498716	Inf	0	1	1	no
gene10671	gene10671	LOC101888661	NW_004765723:48424-82320	male	female	NOTEST	0.119548	0	#NAME?	0	1	1	no
gene10672	gene10672	LOC101888144	NW_004765723:48424-82320	male	female	OK	8.30632	18.9507	1.18997	1.18849	0.35365	0.997331	no
gene10673	gene10673	LOC101888838	NW_004765723:48424-82320	male	female	OK	3.7824	8.66163	1.19534	0.811926	0.41125	0.997331	no
gene10674	gene10674	LOC101889016	NW_004765723:48424-82320	male	female	NOTEST	0.729072	0.299759	-1.28226	0	1	1	no
gene10675	gene10675	LOC101889195	NW_004765724:27034-28465	male	female	OK	9.5217	11.3719	0.256185	0.451716	0.57995	0.997331	no
gene10676	gene10676	LOC101889371	NW_004765724:31422-37576	male	female	OK	5.14379	5.79638	0.172321	0.268022	0.73115	0.997331	no
gene10677	gene10677	LOC101889543	NW_004765724:38162-39518	male	female	OK	3.29065	4.94053	0.586293	0.864044	0.3448	0.997331	no
gene10678	gene10678	LOC101889709	NW_004765724:44980-50599	male	female	NOTEST	0.213309	0.296169	0.473473	0	1	1	no
gene10679	gene10679	LOC101889881	NW_004765724:53599-54846	male	female	NOTEST	1.66145	0.0937656	-4.14724	0	1	1	no
gene1068	gene1068	LOC101896616	NW_004763385:17217-19296	male	female	NOTEST	0.0540929	0	#NAME?	0	1	1	no
gene10680	gene10680	LOC101890046	NW_004765724:57012-62217	male	female	NOTEST	0.312524	0	#NAME?	0	1	1	no
gene10681	gene10681	LOC101890205	NW_004765724:66711-67020	male	female	NOTEST	0	0	0	0	1	1	no
gene10682	gene10682	LOC101890381	NW_004765725:84328-93299	male	female	OK	6.0958	6.19832	0.0240616	0.0415952	0.945	0.997331	no
gene10683	gene10683	LOC101890551	NW_004765726:19003-161788	male	female	OK	2.86573	1.3161	-1.12264	-1.50854	0.2749	0.997331	no
gene10684	gene10684	LOC101890721	NW_004765727:52419-139949	male	female	NOTEST	1.55693	2.76355	0.827818	0	1	1	no
gene10685	gene10685	LOC101890896	NW_004765729:12366-15145	male	female	OK	24.512	3.47579	-2.81807	-5.34974	0.00225	0.0870345	no
gene10686	gene10686	LOC101891070	NW_004765729:18138-81760	male	female	NOTEST	0	0	0	0	1	1	no
gene10687	gene10687	LOC101891771	NW_004765731:15067-42329	male	female	NOTEST	1.61073	0	#NAME?	0	1	1	no
gene10688	gene10688	LOC101891599	NW_004765731:15067-42329	male	female	OK	4.86161	2.63988	-0.880961	-0.121485	0.2873	0.997331	no
gene10689	gene10689	LOC101891419	NW_004765731:15067-42329	male	female	OK	553.36	501.713	-0.141355	-0.334923	0.65745	0.997331	no
gene1069	gene1069	LOC101896799	NW_004763397:1660-24966	male	female	OK	6.90082	5.99531	-0.202935	-0.365341	0.70195	0.997331	no
gene10690	gene10690	LOC101891244	NW_004765731:15067-42329	male	female	OK	3.90485	3.57694	-0.126542	-0.0105406	0.49255	0.997331	no
gene10691	gene10691	LOC101891943	NW_004765731:46915-116067	male	female	OK	13.2718	18.3411	0.466713	0.970762	0.2484	0.997331	no
gene10692	gene10692	LOC101892118	NW_004765733:68019-68610	male	female	OK	1.69816	4.68989	1.46558	2.5838	0.1513	0.968463	no
gene10693	gene10693	LOC101892739	NW_004765734:110167-131938	male	female	NOTEST	0	0.334467	Inf	0	1	1	no
gene10694	gene10694	LOC101892916	NW_004765734:137707-143215	male	female	OK	2.92846	2.41064	-0.280729	-0.524039	0.5476	0.997331	no
gene10695	gene10695	LOC101892286	NW_004765734:144380-148858	male	female	OK	8.99801	9.84571	0.129889	0.293615	0.72955	0.997331	no
gene10696	gene10696	LOC101892454	NW_004765734:152225-156783	male	female	OK	12.111	12.4303	0.037544	0.0676392	0.926	0.997331	no
gene10697	gene10697	LOC101893599	NW_004765735:18701-31377	male	female	NOTEST	0.284587	0.157263	-0.855691	0	1	1	no
gene107	gene107	LOC101890912	NW_004754940:1973816-1976078	male	female	OK	13.4516	14.0634	0.0641664	0.120023	0.87315	0.997331	no
gene10700	gene10700	LOC101893767	NW_004765735:132023-134265	male	female	NOTEST	0.121692	0	#NAME?	0	1	1	no
gene10701	gene10701	LOC101893091	NW_004765735:136318-147717	male	female	OK	2.02335	2.6576	0.393381	0.565872	0.52255	0.997331	no
gene10702	gene10702	LOC101893266	NW_004765735:149983-156020	male	female	OK	8.77552	13.7876	0.651815	1.26891	0.1334	0.933985	no
gene10703	gene10703	LOC101893434	NW_004765735:156137-157165	male	female	OK	2.4386	13.5014	2.46899	2.98185	0.00075	0.0373005	yes
gene10704	gene10704	LOC101893936	NW_004765735:161268-164470	male	female	NOTEST	0	0.122594	Inf	0	1	1	no
gene10705	gene10705	LOC101894110	NW_004765735:168047-173579	male	female	NOTEST	0.287696	0.937852	1.70481	0	1	1	no
gene10706	gene10706	LOC101894279	NW_004765735:174094-178055	male	female	OK	0.690276	3.34561	2.27702	2.33447	0.08855	0.810517	no
gene10707	gene10707	LOC101895613	NW_004765736:16168-18905	male	female	NOTEST	0.368663	0.31401	-0.231489	0	1	1	no
gene10708	gene10708	LOC101895788	NW_004765736:23350-24508	male	female	NOTEST	1.89819	0	#NAME?	0	1	1	no
gene10709	gene10709	LOC101894664	NW_004765736:33112-42605	male	female	OK	11.9995	7.9965	-0.585538	-1.20087	0.11525	0.891324	no
gene1071	gene1071	LOC101897079	NW_004763452:27999-28749	male	female	NOTEST	0.175231	0.21538	0.297632	0	1	1	no
gene10710	gene10710	LOC101894821	NW_004765736:44136-50824	male	female	OK	1.34846	1.81753	0.430661	0.41916	0.58215	0.997331	no
gene10711	gene10711	LOC101895961	NW_004765736:44136-50824	male	female	NOTEST	1.23218	0.151908	-3.01995	0	1	1	no
gene10712	gene10712	LOC101894987	NW_004765736:51893-53036	male	female	OK	8.21526	7.27143	-0.176066	-0.296313	0.75835	0.997331	no
gene10713	gene10713	LOC101895151	NW_004765736:53196-56307	male	female	OK	43.0152	52.7455	0.294199	0.606302	0.3724	0.997331	no
gene10714	gene10714	LOC101896126	NW_004765737:7274-102709	male	female	OK	10.0146	19.2495	0.942708	2.04126	0.0569	0.672673	no
gene10715	gene10715	LOC101896297	NW_004765739:6348-17424	male	female	OK	16.2779	0.253516	-6.00469	-6.0743	0.03945	0.553946	no
gene10716	gene10716	LOC101896650	NW_004765739:21694-35555	male	female	OK	2.77203	0.0750511	-5.20692	-2.80682	0.2497	0.997331	no
gene10717	gene10717	LOC101896830	NW_004765739:62522-74841	male	female	NOTEST	0.0522875	0	#NAME?	0	1	1	no
gene10718	gene10718	LOC101896469	NW_004765739:81704-89587	male	female	OK	4.33512	24.118	2.47597	5.23999	5e-05	0.00388308	yes
gene10719	gene10719	LOC101897002	NW_004765739:100984-141773	male	female	NOTEST	0	0	0	0	1	1	no
gene1072	gene1072	LOC101897261	NW_004763452:34549-34897	male	female	NOTEST	0	0.568333	Inf	0	1	1	no
gene10724	gene10724	LOC101899074	NW_004765740:6736-57247	male	female	OK	4.02269	7.75201	0.946409	1.64117	0.06035	0.690027	no
gene10725	gene10725	LOC101897643	NW_004765740:67537-69269	male	female	OK	4.60411	3.58716	-0.360081	-0.536953	0.48595	0.997331	no
gene10726	gene10726	LOC101897818	NW_004765740:71162-72587	male	female	OK	5.87159	5.33993	-0.136932	-0.247562	0.7967	0.997331	no
gene10727	gene10727	LOC101897978	NW_004765740:74220-85376	male	female	OK	26.0539	16.1555	-0.689473	-1.4038	0.0441	0.588822	no
gene10728	gene10728	LOC101898729	NW_004765740:87065-88028	male	female	OK	14.6103	9.3379	-0.64582	-1.91336	0.4101	0.997331	no
gene10729	gene10729	LOC101898893	NW_004765740:88039-88940	male	female	OK	3.75248	6.56905	0.807842	1.30102	0.18515	0.997331	no
gene1073	gene1073	LOC101897437	NW_004763463:32750-35954	male	female	OK	52.2191	63.5466	0.283237	1.16651	0.57615	0.997331	no
gene10730	gene10730	LOC101899246	NW_004765740:89730-90828	male	female	OK	2.16102	1.44701	-0.578638	-0.729755	0.48265	0.997331	no
gene10731	gene10731	LOC101899428	NW_004765742:2019-20355	male	female	OK	41.8299	36.789	-0.185261	-0.355537	0.6043	0.997331	no
gene10732	gene10732	LOC101887410	NW_004765742:27802-29119	male	female	OK	1.64805	3.21848	0.965615	1.38892	0.15705	0.971969	no
gene10733	gene10733	LOC101899816	NW_004765742:31091-90409	male	female	OK	20.901	19.9415	-0.067794	-0.138997	0.85065	0.997331	no
gene10734	gene10734	LOC101887239	NW_004765742:31091-90409	male	female	NOTEST	0.296647	0.141033	-1.07272	0	1	1	no
gene10735	gene10735	LOC101887586	NW_004765742:104751-110828	male	female	OK	3.36885	2.02546	-0.734008	-0.603327	0.43705	0.997331	no
gene10736	gene10736	LOC101900919	NW_004765742:104751-110828	male	female	OK	19.0073	23.5842	0.311267	0.523707	0.45605	0.997331	no
gene10737	gene10737	LOC101887751	NW_004765742:113012-116435	male	female	NOTEST	0.455255	0.374287	-0.282529	0	1	1	no
gene10738	gene10738	LOC101901098	NW_004765742:117590-118002	male	female	OK	3.72335	12.3459	1.72935	4.58724	0.16665	0.984493	no
gene10739	gene10739	LOC101901267	NW_004765742:118150-119963	male	female	OK	2.4816	4.9581	0.99852	1.68721	0.0903	0.812791	no
gene1074	gene1074	LOC101897549	NW_004763485:23284-36480	male	female	OK	0.234883	2.82149	3.58644	2.38502	0.22865	0.997331	no
gene10740	gene10740	LOC101887914	NW_004765742:120865-122419	male	female	OK	2.90406	3.65492	0.331766	0.552088	0.6027	0.997331	no
gene10741	gene10741	LOC101901595	NW_004765742:122785-126398	male	female	OK	15.5865	13.5902	-0.197726	-0.33103	0.63035	0.997331	no
gene10742	gene10742	LOC101888085	NW_004765742:132369-139814	male	female	OK	1.57225	1.79822	0.193741	0.269679	0.7006	0.997331	no
gene10743	gene10743	LOC101888263	NW_004765744:76465-83843	male	female	NOTEST	1.52115	0	#NAME?	0	1	1	no
gene10744	gene10744	LOC101888436	NW_004765744:84809-87286	male	female	NOTEST	1.51398	0	#NAME?	0	1	1	no
gene10745	gene10745	LOC101888604	NW_004765744:108166-157899	male	female	OK	9.75715	9.73363	-0.00348165	-0.0063355	0.9941	0.997331	no
gene10746	gene10746	LOC101890266	NW_004765745:5936-28569	male	female	OK	11.1889	6.93182	-0.690756	-1.16762	0.07165	0.758516	no
gene10747	gene10747	LOC101888779	NW_004765745:43792-44511	male	female	OK	10.8963	34.4432	1.66038	3.91686	0.0032	0.112178	no
gene10748	gene10748	LOC101888956	NW_004765745:46981-47941	male	female	OK	13.0641	30.4641	1.2215	2.86846	0.01385	0.309358	no
gene10749	gene10749	LOC101889139	NW_004765745:50723-61035	male	female	OK	36.561	32.4651	-0.171416	-0.32593	0.64205	0.997331	no
gene1075	gene1075	LOC101897721	NW_004763564:419-1198	male	female	OK	6.64416	9.23025	0.474283	0.980837	0.4301	0.997331	no
gene10750	gene10750	LOC101889431	NW_004765745:65315-66006	male	female	OK	10.8829	6.95462	-0.646023	-1.32714	0.33205	0.997331	no
gene10751	gene10751	LOC101889599	NW_004765745:67571-69433	male	female	OK	9.70677	10.1653	0.0665922	0.12843	0.8867	0.997331	no
gene10752	gene10752	LOC101890441	NW_004765745:70041-71239	male	female	OK	4.39097	7.13006	0.699372	1.15973	0.2204	0.997331	no
gene10753	gene10753	LOC101889767	NW_004765745:82578-85222	male	female	OK	27.5467	30.1759	0.131519	0.369944	0.7124	0.997331	no
gene10754	gene10754	LOC101889939	NW_004765745:87476-95328	male	female	OK	7.11224	7.26585	0.0308276	0.044282	0.94685	0.997331	no
gene10755	gene10755	LOC101890104	NW_004765745:87476-95328	male	female	OK	1.45173	0.0737231	-4.29951	-0.979349	0.28015	0.997331	no
gene10756	gene10756	LOC101890609	NW_004765745:95612-159553	male	female	NOTEST	0.149842	0.0165693	-3.17686	0	1	1	no
gene10757	gene10757	LOC101890782	NW_004765747:145770-150183	male	female	NOTEST	0.263678	0.415927	0.657552	0	1	1	no
gene10758	gene10758	LOC101890957	NW_004765749:150-1335	male	female	NOTEST	0.239045	0.544247	1.18698	0	1	1	no
gene10759	gene10759	LOC101891130	NW_004765749:6618-7789	male	female	NOTEST	0	0	0	0	1	1	no
gene1076	gene1076	LOC101897889	NW_004763574:4664-25043	male	female	OK	27.8669	26.7934	-0.0566756	-0.107678	0.87765	0.997331	no
gene10760	gene10760	LOC101891302	NW_004765749:14341-15556	male	female	OK	19.6114	10.0779	-0.960499	-1.94884	0.03855	0.549655	no
gene10761	gene10761	LOC101891479	NW_004765749:21848-23056	male	female	OK	51.8373	32.1173	-0.690639	-1.70536	0.072	0.758516	no
gene10762	gene10762	LOC101892455	NW_004765749:33516-34685	male	female	NOTEST	0.930197	0.544287	-0.77317	0	1	1	no
gene10763	gene10763	LOC101891661	NW_004765749:39913-41050	male	female	NOTEST	0	0	0	0	1	1	no
gene10764	gene10764	LOC101891831	NW_004765749:48185-49388	male	female	NOTEST	0.0884259	0	#NAME?	0	1	1	no
gene10765	gene10765	LOC101892630	NW_004765749:54750-55936	male	female	OK	2.00123	0.257245	-2.95967	-2.48579	0.0828	0.795865	no
gene10766	gene10766	LOC101892005	NW_004765749:60629-64708	male	female	OK	11.0194	9.1396	-0.269843	-0.50859	0.56385	0.997331	no
gene10767	gene10767	LOC101892178	NW_004765749:121974-131347	male	female	OK	49.3004	40.6791	-0.277311	-0.461679	0.4998	0.997331	no
gene10768	gene10768	LOC101894111	NW_004765754:3680-19988	male	female	OK	5.51183	5.11889	-0.106698	-0.169513	0.82675	0.997331	no
gene10769	gene10769	LOC101892805	NW_004765754:27637-30915	male	female	OK	44.3619	47.3544	0.0941758	0.207922	0.77985	0.997331	no
gene1077	gene1077	LOC101898173	NW_004763596:396-42049	male	female	OK	58.7537	63.616	0.11471	0.350757	0.7291	0.997331	no
gene10770	gene10770	LOC101894280	NW_004765754:35238-38950	male	female	OK	2.64579	2.53235	-0.0632234	-0.0922005	0.90465	0.997331	no
gene10771	gene10771	LOC101892977	NW_004765754:42894-47756	male	female	OK	58.2011	51.6376	-0.172624	-0.364976	0.6125	0.997331	no
gene10772	gene10772	LOC101893155	NW_004765754:53337-78956	male	female	OK	304.723	300.077	-0.0221638	-0.0619729	0.9479	0.997331	no
gene10773	gene10773	LOC101893656	NW_004765754:81187-94857	male	female	OK	9.29692	9.07842	-0.0343123	-0.0670723	0.92015	0.997331	no
gene10774	gene10774	LOC101893937	NW_004765754:97493-114025	male	female	OK	83.3058	97.7169	0.230191	0.551732	0.49475	0.997331	no
gene10775	gene10775	LOC101894444	NW_004765757:108124-161966	male	female	OK	6.0305	12.377	1.03731	2.67815	0.24455	0.997331	no
gene10776	gene10776	LOC101894606	NW_004765758:8305-36667	male	female	OK	23.5006	16.3554	-0.522932	-1.03966	0.1358	0.939066	no
gene10777	gene10777	LOC101894988	NW_004765758:41013-44576	male	female	OK	12.8301	10.0241	-0.35606	-0.687372	0.33465	0.997331	no
gene10778	gene10778	LOC101896412	NW_004765758:47362-48936	male	female	NOTEST	0.335507	1.04933	1.64506	0	1	1	no
gene10779	gene10779	LOC101895152	NW_004765758:51028-112514	male	female	OK	51.1888	42.5544	-0.266519	-0.58164	0.44605	0.997331	no
gene1078	gene1078	LOC101898865	NW_004763630:258-1374	male	female	NOTEST	1.14621	0	#NAME?	0	1	1	no
gene10780	gene10780	LOC101896591	NW_004765758:51028-112514	male	female	OK	36.8526	61.1563	0.730736	0.452184	0.49705	0.997331	no
gene10781	gene10781	LOC101895851	NW_004765758:121184-131189	male	female	OK	10.3937	7.0572	-0.55854	-0.768165	0.4336	0.997331	no
gene10782	gene10782	LOC101895677	NW_004765758:121184-131189	male	female	OK	5.54227	10.4519	0.915222	1.32034	0.0543	0.656965	no
gene10783	gene10783	LOC101896774	NW_004765758:133153-136024	male	female	OK	7.25072	13.9417	0.943211	2.03408	0.0227	0.419598	no
gene10784	gene10784	LOC101896943	NW_004765758:138582-141110	male	female	OK	1.71644	3.95667	1.20486	0.980564	0.3803	0.997331	no
gene10785	gene10785	LOC101896086	NW_004765758:138582-141110	male	female	OK	7.61037	13.4194	0.818282	1.0134	0.14915	0.965915	no
gene10786	gene10786	LOC101896242	NW_004765758:142993-145344	male	female	OK	15.184	9.94429	-0.610616	-1.15613	0.1978	0.997331	no
gene10787	gene10787	LOC101897120	NW_004765758:145387-146183	male	female	OK	2.35709	4.37584	0.892551	1.35708	0.26665	0.997331	no
gene10788	gene10788	LOC101897979	NW_004765759:65416-66968	male	female	OK	10.0106	16.8463	0.750906	1.49701	0.09065	0.812791	no
gene10789	gene10789	LOC101897302	NW_004765759:71525-72520	male	female	OK	42.5042	45.1602	0.0874444	0.269078	0.8554	0.997331	no
gene1079	gene1079	LOC101898350	NW_004763630:3570-7021	male	female	OK	18.1682	37.3783	1.04078	2.6014	0.01375	0.307805	no
gene10790	gene10790	LOC101897474	NW_004765759:72764-74068	male	female	OK	2.58721	2.53838	-0.0274917	-0.0379817	0.97185	0.997331	no
gene10791	gene10791	LOC101897644	NW_004765759:74664-75524	male	female	OK	81.5299	99.2478	0.283706	0.798132	0.4221	0.997331	no
gene10792	gene10792	LOC101898155	NW_004765759:75646-77406	male	female	OK	1.16565	1.78048	0.611134	0.710007	0.39745	0.997331	no
gene10793	gene10793	LOC101898330	NW_004765759:79447-82696	male	female	OK	4.34285	3.72222	-0.22248	-0.323128	0.6589	0.997331	no
gene10794	gene10794	LOC101898507	NW_004765759:86454-87048	male	female	OK	4.07005	2.49251	-0.70745	-1.09909	0.4157	0.997331	no
gene10795	gene10795	LOC101898676	NW_004765759:88467-96205	male	female	OK	2.6052	3.04292	0.224064	0.0362577	0.644	0.997331	no
gene10796	gene10796	LOC101897819	NW_004765759:88467-96205	male	female	OK	207.675	179.013	-0.214263	-0.464225	0.50895	0.997331	no
gene10797	gene10797	LOC101898841	NW_004765760:146815-155084	male	female	OK	9.92483	11.1657	0.169954	0.298469	0.6726	0.997331	no
gene10798	gene10798	LOC101899374	NW_004765761:11032-98985	male	female	NOTEST	1.3037	1.15868	-0.17012	0	1	1	no
gene10799	gene10799	LOC101899022	NW_004765761:121361-122947	male	female	OK	11.3424	11.6586	0.0396663	0.077441	0.9247	0.997331	no
gene108	gene108	LOC101891088	NW_004754940:1976363-1981237	male	female	OK	29.7045	39.1917	0.399869	0.669676	0.3233	0.997331	no
gene1080	gene1080	LOC101898529	NW_004763630:10815-13735	male	female	OK	12.113	12.0323	-0.00964955	-0.0205564	0.97965	0.997331	no
gene10800	gene10800	LOC101899193	NW_004765761:124038-126041	male	female	OK	14.4275	12.8136	-0.171146	-0.397914	0.7088	0.997331	no
gene10801	gene10801	LOC101899546	NW_004765761:127628-132189	male	female	OK	10.684	8.56737	-0.318533	-0.608395	0.53955	0.997331	no
gene10802	gene10802	LOC101899704	NW_004765761:132374-161031	male	female	OK	3.81515	4.2546	0.157285	0.291525	0.67305	0.997331	no
gene10804	gene10804	LOC101899987	NW_004765763:5014-27946	male	female	OK	545.162	491.685	-0.148951	-0.481756	0.63575	0.997331	no
gene10805	gene10805	LOC101900336	NW_004765764:70359-72579	male	female	NOTEST	1.50695	1.67638	0.153719	0	1	1	no
gene10806	gene10806	LOC101900507	NW_004765764:78151-78651	male	female	NOTEST	1.16346	2.18898	0.911839	0	1	1	no
gene10807	gene10807	LOC101900684	NW_004765764:83260-83706	male	female	OK	2.67426	4.05744	0.601429	0.942298	0.5629	0.997331	no
gene10808	gene10808	LOC101900862	NW_004765764:86857-87382	male	female	NOTEST	2.70126	2.95982	0.131876	0	1	1	no
gene10809	gene10809	LOC101901035	NW_004765764:90536-90985	male	female	NOTEST	0	0	0	0	1	1	no
gene1081	gene1081	LOC101898700	NW_004763630:19054-24947	male	female	OK	75.1927	107.142	0.510855	1.66756	0.1374	0.943206	no
gene10810	gene10810	LOC101900162	NW_004765764:96487-96956	male	female	OK	8.02031	6.26166	-0.357113	-0.779044	0.65305	0.997331	no
gene10811	gene10811	LOC101887351	NW_004765765:8797-9151	male	female	NOTEST	0	0	0	0	1	1	no
gene10812	gene10812	LOC101887517	NW_004765765:14559-14913	male	female	NOTEST	0	0	0	0	1	1	no
gene10813	gene10813	LOC101887690	NW_004765765:20536-26794	male	female	NOTEST	0	0	0	0	1	1	no
gene10814	gene10814	LOC101901812	NW_004765765:20536-26794	male	female	NOTEST	0	0	0	0	1	1	no
gene10815	gene10815	LOC101887855	NW_004765765:27647-28001	male	female	NOTEST	0	0	0	0	1	1	no
gene10816	gene10816	LOC101888023	NW_004765765:32114-32444	male	female	NOTEST	0	0	0	0	1	1	no
gene10817	gene10817	LOC101888205	NW_004765765:36248-36593	male	female	NOTEST	0	0	0	0	1	1	no
gene10818	gene10818	LOC101888374	NW_004765765:41286-41613	male	female	NOTEST	0	0	0	0	1	1	no
gene10819	gene10819	LOC101888542	NW_004765765:45264-45594	male	female	NOTEST	0	0	0	0	1	1	no
gene1082	gene1082	LOC101899045	NW_004763631:0-1202	male	female	OK	3990.85	2564.76	-0.637873	-202.148	0.5153	0.997331	no
gene10820	gene10820	LOC101888720	NW_004765765:49873-50224	male	female	NOTEST	0	0	0	0	1	1	no
gene10821	gene10821	LOC101888901	NW_004765765:52358-52694	male	female	NOTEST	0	0	0	0	1	1	no
gene10822	gene10822	LOC101889082	NW_004765765:55237-55603	male	female	NOTEST	0	0	0	0	1	1	no
gene10823	gene10823	LOC101901207	NW_004765765:58601-83642	male	female	OK	2.52129	2.84272	0.173106	0.300651	0.66945	0.997331	no
gene10824	gene10824	LOC101889256	NW_004765765:110986-111529	male	female	NOTEST	0.195145	0	#NAME?	0	1	1	no
gene10825	gene10825	LOC101901371	NW_004765765:121900-122557	male	female	NOTEST	0	0	0	0	1	1	no
gene10826	gene10826	LOC101901536	NW_004765765:143450-144278	male	female	OK	2.63118	2.45087	-0.102417	-0.0957868	0.885	0.997331	no
gene10828	gene10828	LOC101889432	NW_004765766:14207-104720	male	female	OK	74.6173	90.6979	0.281559	0.519138	0.4594	0.997331	no
gene10829	gene10829	LOC101890047	NW_004765769:107310-123271	male	female	OK	2.39819	1.71796	-0.481252	-0.557419	0.4275	0.997331	no
gene1083	gene1083	LOC101899158	NW_004763641:3379-9962	male	female	OK	9.18377	5.64357	-0.702478	-1.31727	0.14505	0.956845	no
gene10830	gene10830	LOC101890206	NW_004765771:83292-93017	male	female	OK	36.8711	25.1814	-0.550132	-1.39342	0.1783	0.997331	no
gene10831	gene10831	LOC101890382	NW_004765771:96731-110064	male	female	NOTEST	0.627462	0.33758	-0.894301	0	1	1	no
gene10832	gene10832	LOC101890552	NW_004765771:121597-160786	male	female	NOTEST	0.238873	0.0994853	-1.26369	0	1	1	no
gene10833	gene10833	LOC101890722	NW_004765773:35028-43469	male	female	NOTEST	0	0	0	0	1	1	no
gene10834	gene10834	LOC101890897	NW_004765776:289-2065	male	female	OK	55.7392	61.1892	0.134583	0.277536	0.69295	0.997331	no
gene10835	gene10835	LOC101891071	NW_004765776:3454-4505	male	female	OK	92.4529	150.485	0.702826	2.53024	0.0509	0.629763	no
gene10836	gene10836	LOC101891420	NW_004765776:6042-9565	male	female	OK	6.72421	5.68681	-0.241746	-0.430535	0.6181	0.997331	no
gene10837	gene10837	LOC101891245	NW_004765776:6042-9565	male	female	OK	4.78328	5.88493	0.299027	0.217503	0.7636	0.997331	no
gene10838	gene10838	LOC101892917	NW_004765776:9988-10975	male	female	OK	3.12192	3.31501	0.0865784	0.137971	0.9022	0.997331	no
gene10839	gene10839	LOC101891600	NW_004765776:11423-23708	male	female	OK	25.7278	22.6125	-0.186209	-0.37426	0.56945	0.997331	no
gene1084	gene1084	LOC101899334	NW_004763641:27887-30888	male	female	OK	5.68971	3.21712	-0.822584	-1.19274	0.0741	0.768602	no
gene10840	gene10840	LOC101891772	NW_004765776:24732-28664	male	female	OK	41.2486	34.7036	-0.24926	-0.46178	0.4958	0.997331	no
gene10841	gene10841	LOC101893092	NW_004765776:36373-37127	male	female	OK	2.16683	3.83845	0.824941	1.2148	0.33375	0.997331	no
gene10842	gene10842	LOC101893267	NW_004765776:46963-53715	male	female	NOTEST	1.13449	1.02098	-0.152096	0	1	1	no
gene10843	gene10843	LOC101892057	NW_004765776:57012-58026	male	female	OK	3.22136	4.49697	0.481286	0.697834	0.46635	0.997331	no
gene10844	gene10844	LOC101893435	NW_004765776:61114-61708	male	female	OK	3.42002	0.595031	-2.52297	-1.94234	0.094	0.827397	no
gene10845	gene10845	LOC101893600	NW_004765776:64510-65104	male	female	NOTEST	1.44525	1.53477	0.086699	0	1	1	no
gene10846	gene10846	LOC101893768	NW_004765776:70043-72031	male	female	NOTEST	0	0	0	0	1	1	no
gene10847	gene10847	LOC101892229	NW_004765776:74929-99661	male	female	OK	11.0015	9.70937	-0.180257	-0.330741	0.63215	0.997331	no
gene10848	gene10848	LOC101893938	NW_004765776:103053-114653	male	female	OK	47.4119	40.6341	-0.222556	-0.534117	0.5271	0.997331	no
gene10849	gene10849	LOC101894112	NW_004765776:116585-117529	male	female	OK	2.93547	2.2274	-0.39823	-0.590113	0.5876	0.997331	no
gene10850	gene10850	LOC101894281	NW_004765776:117799-128320	male	female	OK	449.444	465.045	0.0492294	0.12682	0.8808	0.997331	no
gene10851	gene10851	LOC101892740	NW_004765776:117799-128320	male	female	OK	2.1763	2.55135	0.229382	0.0243107	0.62325	0.997331	no
gene10852	gene10852	LOC101895919	NW_004765778:2513-6300	male	female	OK	5.89668	4.6153	-0.353476	-0.570567	0.53365	0.997331	no
gene10853	gene10853	LOC101896087	NW_004765778:6536-23261	male	female	OK	8.37828	7.509	-0.158033	-0.304715	0.77495	0.997331	no
gene10854	gene10854	LOC101894445	NW_004765778:24994-26460	male	female	OK	74.7085	72.6795	-0.0397236	-0.116329	0.9084	0.997331	no
gene10855	gene10855	LOC101894607	NW_004765778:30077-38391	male	female	OK	17.7727	16.9434	-0.0689408	-0.136285	0.83775	0.997331	no
gene10856	gene10856	LOC101896243	NW_004765778:38705-42786	male	female	OK	3.02189	2.95672	-0.0314534	-0.0462956	0.9531	0.997331	no
gene10857	gene10857	LOC101896413	NW_004765778:43477-61059	male	female	NOTEST	0.0659476	0.155794	1.24025	0	1	1	no
gene10858	gene10858	LOC101894765	NW_004765778:79378-81571	male	female	OK	1.68136	1.39203	-0.272435	-0.352643	0.65595	0.997331	no
gene10859	gene10859	LOC101896592	NW_004765778:87949-90527	male	female	OK	5.3018	5.12871	-0.0478848	-0.0814174	0.9206	0.997331	no
gene10860	gene10860	LOC101894930	NW_004765778:90656-91145	male	female	OK	5.64678	6.49324	0.20151	0.362723	0.78835	0.997331	no
gene10861	gene10861	LOC101895264	NW_004765778:98622-101694	male	female	OK	12.6702	11.3136	-0.163387	-0.299567	0.66995	0.997331	no
gene10862	gene10862	LOC101896775	NW_004765778:105766-108282	male	female	OK	17.5607	14.6556	-0.2609	-0.548499	0.5341	0.997331	no
gene10863	gene10863	LOC101895565	NW_004765778:117944-120576	male	female	NOTEST	1.15381	0.734361	-0.65184	0	1	1	no
gene10864	gene10864	LOC101895741	NW_004765778:132990-134823	male	female	OK	2.85992	2.88745	0.0138173	0.0209039	0.983	0.997331	no
gene10865	gene10865	LOC101896944	NW_004765778:139028-147833	male	female	NOTEST	0.0533041	0	#NAME?	0	1	1	no
gene10866	gene10866	LOC101897121	NW_004765781:34266-63813	male	female	OK	96.2262	95.2803	-0.0142514	-0.0307411	0.96335	0.997331	no
gene10867	gene10867	LOC101897303	NW_004765781:67250-69293	male	female	OK	13.1496	16.308	0.310554	0.638658	0.43075	0.997331	no
gene10868	gene10868	LOC101897475	NW_004765781:72974-83127	male	female	OK	4.83552	3.05956	-0.660344	-1.17515	0.18905	0.997331	no
gene10869	gene10869	LOC101897645	NW_004765781:139540-148133	male	female	NOTEST	887.851	1853.52	1.06188	0	1	1	no
gene10870	gene10870	LOC101897764	NW_004765782:616-82803	male	female	OK	64.7713	59.0808	-0.132666	-0.277892	0.68385	0.997331	no
gene10871	gene10871	LOC101898032	NW_004765782:85061-91207	male	female	OK	6.08395	6.36751	0.065721	0.13468	0.88515	0.997331	no
gene10872	gene10872	LOC101898208	NW_004765782:102012-127423	male	female	OK	13.7774	12.4639	-0.144542	-0.24893	0.6656	0.997331	no
gene10873	gene10873	LOC101898380	NW_004765783:3960-31879	male	female	OK	91.5758	91.3578	-0.00343831	-0.00943824	0.9912	0.997331	no
gene10874	gene10874	LOC101898557	NW_004765783:34643-35547	male	female	OK	384.667	407.269	0.0823701	0.175341	0.7977	0.997331	no
gene10875	gene10875	LOC101898842	NW_004765783:38298-42363	male	female	OK	372.744	383.429	0.0407762	0.142785	0.90405	0.997331	no
gene10876	gene10876	LOC101899023	NW_004765783:46359-61229	male	female	OK	61.4601	52.4637	-0.228329	-0.501576	0.47425	0.997331	no
gene10877	gene10877	LOC101899194	NW_004765783:69422-71488	male	female	OK	3.82688	3.56063	-0.104038	-0.169782	0.8412	0.997331	no
gene10878	gene10878	LOC101899375	NW_004765783:74999-76055	male	female	OK	174.288	204.638	0.231598	0.713245	0.48465	0.997331	no
gene10879	gene10879	LOC101899705	NW_004765783:81848-84537	male	female	OK	19.3881	17.3438	-0.160755	-0.338727	0.68545	0.997331	no
gene1088	gene1088	LOC101900178	NW_004763674:1507-2691	male	female	OK	169.829	26.5552	-2.67701	-6.72158	5e-05	0.00388308	yes
gene10880	gene10880	LOC101899547	NW_004765783:93102-108707	male	female	OK	17.4062	16.5064	-0.0765697	-0.172321	0.8271	0.997331	no
gene10881	gene10881	LOC101899878	NW_004765783:113575-150216	male	female	OK	133.33	118.644	-0.168363	-0.258623	0.6121	0.997331	no
gene10882	gene10882	LOC101900046	NW_004765785:6534-7004	male	female	OK	41.3684	104.099	1.33135	5.34381	0.00595	0.174119	no
gene10883	gene10883	LOC101900508	NW_004765786:97672-99679	male	female	OK	1.46106	2.31608	0.664669	1.04754	0.307	0.997331	no
gene10884	gene10884	LOC101900218	NW_004765786:105194-117475	male	female	OK	6.12878	4.92468	-0.315568	-0.526811	0.4456	0.997331	no
gene10885	gene10885	LOC101901813	NW_004765788:3952-4654	male	female	OK	4.34267	0.905352	-2.26203	-2.87094	0.07105	0.75587	no
gene10886	gene10886	LOC101901319	NW_004765788:7723-23284	male	female	OK	7.73157	6.56324	-0.236352	-0.433368	0.4932	0.997331	no
gene10887	gene10887	LOC101901036	NW_004765788:27283-31905	male	female	OK	8.57348	6.70273	-0.355133	-0.564205	0.4167	0.997331	no
gene10888	gene10888	LOC101900863	NW_004765788:35787-44508	male	female	OK	9.88203	12.1419	0.29711	0.457591	0.5561	0.997331	no
gene10889	gene10889	LOC101900685	NW_004765788:35787-44508	male	female	OK	6.2317	11.6694	0.905027	0.458481	0.4816	0.997331	no
gene1089	gene1089	LOC101900004	NW_004763674:6807-8074	male	female	OK	157.506	54.6857	-1.52617	-4.32628	0.0001	0.00716028	yes
gene10890	gene10890	LOC101887352	NW_004765788:59108-83023	male	female	OK	26.938	75.8797	1.49407	3.29376	0.0005	0.0265684	yes
gene10891	gene10891	LOC101901482	NW_004765788:85175-91569	male	female	OK	11.3247	12.138	0.10006	0.197881	0.7882	0.997331	no
gene10892	gene10892	LOC101901644	NW_004765788:105460-126870	male	female	OK	4.95063	2.61099	-0.923013	-1.32972	0.15285	0.969964	no
gene10893	gene10893	LOC101887518	NW_004765789:64461-98683	male	female	OK	2.05554	1.15137	-0.83616	-1.00228	0.123	0.907977	no
gene10894	gene10894	LOC101887691	NW_004765790:8497-9283	male	female	NOTEST	0.256516	0.20902	-0.295408	0	1	1	no
gene10895	gene10895	LOC101887856	NW_004765790:64562-65310	male	female	OK	1.1949	2.8694	1.26386	1.35941	0.1739	0.997331	no
gene10896	gene10896	LOC101888024	NW_004765791:573-3437	male	female	NOTEST	0	0.899668	Inf	0	1	1	no
gene10897	gene10897	LOC101888206	NW_004765791:11144-11667	male	female	NOTEST	0	0	0	0	1	1	no
gene10898	gene10898	LOC101888375	NW_004765791:16666-84568	male	female	OK	3.45974	4.10418	0.24643	0.41257	0.55525	0.997331	no
gene10899	gene10899	LOC101888780	NW_004765791:88794-96805	male	female	OK	30.24	27.4184	-0.141314	-0.291991	0.6696	0.997331	no
gene109	gene109	LOC101896852	NW_004754940:1981475-1985303	male	female	NOTEST	0.648885	0.977574	0.591243	0	1	1	no
gene1090	gene1090	LOC101899836	NW_004763674:13893-15292	male	female	OK	503.599	185.03	-1.44452	-4.08563	0.00035	0.0206643	yes
gene10900	gene10900	LOC101888957	NW_004765791:106526-107546	male	female	OK	2.24666	3.08394	0.456993	0.749682	0.55075	0.997331	no
gene10901	gene10901	LOC101889140	NW_004765791:113924-127679	male	female	OK	6.09315	5.44839	-0.161357	-0.238831	0.75135	0.997331	no
gene10902	gene10902	LOC101889316	NW_004765791:136794-140484	male	female	OK	16.1761	12.3753	-0.386401	-0.715729	0.3406	0.997331	no
gene10903	gene10903	LOC101889491	NW_004765792:49414-68762	male	female	OK	65.1123	124.066	0.930102	1.9957	0.01565	0.336175	no
gene10904	gene10904	LOC101889826	NW_004765794:31760-135098	male	female	NOTEST	0.344471	0.150406	-1.19552	0	1	1	no
gene10905	gene10905	LOC101889651	NW_004765794:31760-135098	male	female	OK	200.222	180.665	-0.14828	-0.291183	0.6627	0.997331	no
gene10906	gene10906	LOC101889997	NW_004765794:138354-141817	male	female	NOTEST	0.0697464	0.0747366	0.0996967	0	1	1	no
gene10907	gene10907	LOC101890159	NW_004765794:143388-145795	male	female	NOTEST	0.198508	0.0799364	-1.31227	0	1	1	no
gene10908	gene10908	LOC101890332	NW_004765795:152654-156592	male	female	NOTEST	0	0	0	0	1	1	no
gene10909	gene10909	LOC101890502	NW_004765797:17149-18161	male	female	OK	1.36977	1.77611	0.37479	0.352368	0.63005	0.997331	no
gene1091	gene1091	LOC101900355	NW_004763674:19649-21104	male	female	OK	254.479	110.315	-1.20592	-3.34815	0.0018	0.07572	no
gene10910	gene10910	LOC101890671	NW_004765797:25586-26497	male	female	NOTEST	0	0	0	0	1	1	no
gene10911	gene10911	LOC101890844	NW_004765797:41504-44552	male	female	NOTEST	0	0	0	0	1	1	no
gene10912	gene10912	LOC101891017	NW_004765797:51227-51883	male	female	NOTEST	0	0.201349	Inf	0	1	1	no
gene10913	gene10913	LOC101891190	NW_004765797:96754-98414	male	female	NOTEST	0	0.0879844	Inf	0	1	1	no
gene10914	gene10914	LOC101891360	NW_004765797:162945-171692	male	female	OK	4.42558	5.89919	0.414651	0.682485	0.32105	0.997331	no
gene10915	gene10915	LOC101891537	NW_004765798:63010-64437	male	female	OK	175.68	206.846	0.235609	0.714699	0.4726	0.997331	no
gene10916	gene10916	LOC101891712	NW_004765798:64534-69346	male	female	OK	32.1166	41.4691	0.36872	0.620956	0.3542	0.997331	no
gene10917	gene10917	LOC101892179	NW_004765798:70674-73698	male	female	OK	15.8315	15.2262	-0.0562433	-0.123334	0.8926	0.997331	no
gene10918	gene10918	LOC101892006	NW_004765798:70674-73698	male	female	OK	3.61554	3.63417	0.00741272	0.00352484	0.98395	0.997331	no
gene10919	gene10919	LOC101893543	NW_004765798:83630-84905	male	female	NOTEST	0.40697	1.3742	1.7556	0	1	1	no
gene1092	gene1092	LOC101900526	NW_004763674:27498-30544	male	female	OK	1202.41	392.49	-1.6152	-5.36873	5e-05	0.00388308	yes
gene10920	gene10920	LOC101892347	NW_004765798:93491-99584	male	female	OK	5.90366	4.94282	-0.256276	-0.497859	0.597	0.997331	no
gene10921	gene10921	LOC101892514	NW_004765798:104574-108557	male	female	OK	47.7771	49.0773	0.0387379	0.120207	0.9134	0.997331	no
gene10922	gene10922	LOC101892689	NW_004765798:113190-121073	male	female	OK	17.7253	19.7434	0.155562	0.366421	0.718	0.997331	no
gene10923	gene10923	LOC101893035	NW_004765798:130562-133885	male	female	NOTEST	0.244667	0.219141	-0.158959	0	1	1	no
gene10924	gene10924	LOC101892866	NW_004765798:134249-154545	male	female	NOTEST	0.0797985	0	#NAME?	0	1	1	no
gene10925	gene10925	LOC101893217	NW_004765798:134249-154545	male	female	NOTEST	0.112246	0	#NAME?	0	1	1	no
gene10926	gene10926	LOC101893378	NW_004765798:134249-154545	male	female	NOTEST	0	0	0	0	1	1	no
gene10927	gene10927	LOC101893712	NW_004765799:73223-120215	male	female	OK	4.06583	4.06899	0.00112063	0.00168235	0.9945	0.997331	no
gene10928	gene10928	LOC101893876	NW_004765800:4167-6230	male	female	OK	2.30786	1.3969	-0.724327	-0.935358	0.24455	0.997331	no
gene10929	gene10929	LOC101894051	NW_004765800:8804-15810	male	female	OK	17.2007	16.6974	-0.0428386	-0.0849769	0.90315	0.997331	no
gene1093	gene1093	LOC101900703	NW_004763683:14-883	male	female	NOTEST	0	0.451742	Inf	0	1	1	no
gene10930	gene10930	LOC101894224	NW_004765800:24547-26604	male	female	OK	3.84946	3.07646	-0.323385	-0.465869	0.5244	0.997331	no
gene10931	gene10931	LOC101895153	NW_004765800:29341-32751	male	female	NOTEST	0.817142	0.235942	-1.79215	0	1	1	no
gene10932	gene10932	LOC101894395	NW_004765800:37385-79258	male	female	OK	34.9911	56.3205	0.686672	1.43247	0.0389	0.55082	no
gene10933	gene10933	LOC101894665	NW_004765800:86523-107084	male	female	OK	6.78331	5.98105	-0.18159	-0.320122	0.6706	0.997331	no
gene10934	gene10934	LOC101894822	NW_004765800:107168-111972	male	female	OK	3.76947	2.43542	-0.630191	-0.911344	0.23025	0.997331	no
gene10935	gene10935	LOC101894989	NW_004765800:132963-157376	male	female	OK	40.3528	47.3731	0.231399	0.418107	0.47145	0.997331	no
gene10936	gene10936	LOC101895497	NW_004765802:16996-23673	male	female	NOTEST	0	0	0	0	1	1	no
gene10937	gene10937	LOC101895324	NW_004765802:27417-31110	male	female	OK	23.5782	18.5912	-0.342832	-0.80889	0.42975	0.997331	no
gene10938	gene10938	LOC101895678	NW_004765802:94790-118455	male	female	NOTEST	0.300234	0.0251634	-3.57669	0	1	1	no
gene10939	gene10939	LOC101896539	NW_004765803:16455-25208	male	female	OK	26.9218	28.9251	0.103544	0.237856	0.76395	0.997331	no
gene1094	gene1094	LOC101900881	NW_004763690:348-915	male	female	OK	7.7535	13.9144	0.843663	2.25893	0.29395	0.997331	no
gene10940	gene10940	LOC101895852	NW_004765803:47521-120192	male	female	OK	14.2552	11.8806	-0.262887	-0.551197	0.46045	0.997331	no
gene10941	gene10941	LOC101896024	NW_004765803:128361-133499	male	female	OK	6.42495	8.98554	0.483921	1.05349	0.3782	0.997331	no
gene10942	gene10942	LOC101896184	NW_004765803:137399-139215	male	female	OK	117.497	110.135	-0.0933477	-0.271395	0.7752	0.997331	no
gene10943	gene10943	LOC101896360	NW_004765803:139506-140455	male	female	OK	14.4598	14.1593	-0.0302968	-0.0659853	0.9516	0.997331	no
gene10944	gene10944	LOC101896720	NW_004765803:143532-144568	male	female	NOTEST	0	0	0	0	1	1	no
gene10945	gene10945	LOC101896896	NW_004765803:151512-172890	male	female	OK	6.51065	8.10057	0.31522	0.632977	0.46145	0.997331	no
gene10946	gene10946	LOC101897066	NW_004765804:71176-72379	male	female	NOTEST	0	0	0	0	1	1	no
gene10947	gene10947	LOC101897243	NW_004765807:3240-3841	male	female	OK	33.8349	59.046	0.803326	2.53028	0.0803	0.78481	no
gene10948	gene10948	LOC101897422	NW_004765809:13681-49795	male	female	OK	28.0838	30.6552	0.12639	0.240101	0.73585	0.997331	no
gene10949	gene10949	LOC101897867	NW_004765809:55213-65960	male	female	OK	2.18193	5.35765	1.29599	2.08097	0.02105	0.400227	no
gene1095	gene1095	LOC101901060	NW_004763718:29832-30678	male	female	OK	12.1725	14.089	0.21094	0.449928	0.6753	0.997331	no
gene10950	gene10950	LOC101897696	NW_004765809:66243-66773	male	female	NOTEST	2.83796	4.24835	0.582046	0	1	1	no
gene10951	gene10951	LOC101898033	NW_004765809:72895-101159	male	female	NOTEST	0.640767	1.51222	1.2388	0	1	1	no
gene10952	gene10952	LOC101898209	NW_004765810:2023-151155	male	female	OK	4.70042	3.76161	-0.321438	-0.504373	0.50315	0.997331	no
gene10953	gene10953	LOC101898558	NW_004765811:49445-94761	male	female	NOTEST	0.704224	0.4489	-0.649639	0	1	1	no
gene10954	gene10954	LOC101898381	NW_004765811:97048-129276	male	female	OK	18.2745	14.7586	-0.308273	-0.726774	0.50805	0.997331	no
gene10955	gene10955	LOC101899075	NW_004765812:10901-13883	male	female	OK	1.92676	2.8573	0.568476	0.704515	0.49795	0.997331	no
gene10956	gene10956	LOC101899247	NW_004765812:37562-38214	male	female	OK	2.3286	3.13104	0.427177	0.563688	0.61185	0.997331	no
gene10957	gene10957	LOC101899429	NW_004765812:69654-70745	male	female	NOTEST	0	0	0	0	1	1	no
gene10958	gene10958	LOC101898730	NW_004765812:88441-89343	male	female	OK	3.47052	5.10803	0.557618	0.789371	0.38475	0.997331	no
gene10959	gene10959	LOC101898894	NW_004765812:102562-103195	male	female	OK	1.22216	4.23643	1.79342	2.2206	0.10985	0.876023	no
gene1096	gene1096	LOC101901228	NW_004763718:88470-89164	male	female	OK	166.696	158.194	-0.0755264	-0.277153	0.83125	0.997331	no
gene10960	gene10960	LOC101899596	NW_004765812:103534-130354	male	female	NOTEST	0.16444	0.349517	1.0878	0	1	1	no
gene10961	gene10961	LOC101899756	NW_004765812:145409-156675	male	female	OK	3.3754	0.4142	-3.02666	-3.01728	0.00705	0.195541	no
gene10962	gene10962	LOC101900100	NW_004765813:48021-48519	male	female	OK	6.29676	91.788	3.86562	10.5854	0.0012	0.054573	no
gene10963	gene10963	LOC101899929	NW_004765813:51811-52523	male	female	OK	6.45667	17.5346	1.44134	3.42245	0.0284	0.474762	no
gene10964	gene10964	LOC101900274	NW_004765813:55661-56106	male	female	OK	1.03127	17.6902	4.10045	6.69105	0.2277	0.997331	no
gene10965	gene10965	LOC101900439	NW_004765813:65017-65527	male	female	OK	117.209	507.026	2.11298	11.6882	5e-05	0.00388308	yes
gene10966	gene10966	LOC101900800	NW_004765813:95299-123962	male	female	OK	104.588	128.115	0.292724	0.727535	0.37035	0.997331	no
gene10967	gene10967	LOC101901483	NW_004765815:33627-34362	male	female	NOTEST	0.539067	0.289917	-0.894823	0	1	1	no
gene10968	gene10968	LOC101900975	NW_004765815:80011-154680	male	female	OK	32.6309	33.613	0.0427792	0.085921	0.8997	0.997331	no
gene10969	gene10969	LOC101901645	NW_004765816:164640-165521	male	female	NOTEST	0	0	0	0	1	1	no
gene1097	gene1097	LOC101901393	NW_004763752:24694-35010	male	female	OK	9.96679	8.62922	-0.207899	-0.403686	0.74755	0.997331	no
gene10970	gene10970	LOC101901814	NW_004765819:47-147574	male	female	OK	12.0682	12.078	0.0011645	0.00216403	0.99615	0.997486	no
gene10971	gene10971	LOC101887353	NW_004765821:129204-139419	male	female	NOTEST	0.263933	0.12009	-1.13605	0	1	1	no
gene10976	gene10976	LOC101887519	NW_004765822:73918-75421	male	female	OK	9.30516	14.1247	0.602115	2.17386	0.52835	0.997331	no
gene10977	gene10977	LOC101889544	NW_004765822:75886-77298	male	female	OK	2.00325	7.88888	1.97748	3.52588	0.1157	0.891685	no
gene10978	gene10978	LOC101887692	NW_004765822:78330-84205	male	female	OK	139.374	104.414	-0.416647	-0.783515	0.25585	0.997331	no
gene10979	gene10979	LOC101888086	NW_004765822:87674-98258	male	female	OK	165.357	154.353	-0.0993509	-0.330182	0.7664	0.997331	no
gene1098	gene1098	LOC101901504	NW_004763763:24140-24982	male	female	NOTEST	0	0	0	0	1	1	no
gene10980	gene10980	LOC101888264	NW_004765822:101825-103422	male	female	OK	676.672	725.651	0.10082	0.217134	0.75085	0.997331	no
gene10981	gene10981	LOC101888543	NW_004765822:107477-108123	male	female	OK	5.25824	4.53564	-0.213276	-0.348074	0.7549	0.997331	no
gene10982	gene10982	LOC101889710	NW_004765822:108474-109389	male	female	OK	3.23242	3.56471	0.141171	0.232957	0.8409	0.997331	no
gene10983	gene10983	LOC101888721	NW_004765822:115638-118108	male	female	OK	23.2439	20.2202	-0.201053	-0.40663	0.59185	0.997331	no
gene10984	gene10984	LOC101888902	NW_004765822:118285-119908	male	female	OK	5.66164	4.84349	-0.225173	-0.390503	0.6729	0.997331	no
gene10985	gene10985	LOC101889083	NW_004765822:125806-130000	male	female	OK	9.42302	9.61918	0.0297239	0.0621256	0.94965	0.997331	no
gene10986	gene10986	LOC101889257	NW_004765822:130108-131551	male	female	OK	1069.81	1272.92	0.250794	0.408042	0.54205	0.997331	no
gene10987	gene10987	LOC101889882	NW_004765822:143679-144390	male	female	NOTEST	0	0	0	0	1	1	no
gene10988	gene10988	LOC101890048	NW_004765822:161999-162599	male	female	NOTEST	0	0	0	0	1	1	no
gene10989	gene10989	LOC101890845	NW_004765823:3585-33366	male	female	OK	3.3589	4.06083	0.273786	0.241494	0.80325	0.997331	no
gene1099	gene1099	LOC101901667	NW_004763785:82-1637	male	female	OK	3.81205	2.17778	-0.807709	-1.10689	0.16195	0.979445	no
gene10990	gene10990	LOC101890672	NW_004765823:3585-33366	male	female	OK	7.49469	7.73768	0.0460311	0.0685905	0.9225	0.997331	no
gene10991	gene10991	LOC101891480	NW_004765823:35811-38852	male	female	NOTEST	0.591063	0.304935	-0.95481	0	1	1	no
gene10992	gene10992	LOC101891131	NW_004765823:39535-40604	male	female	OK	12.1168	12.736	0.071907	0.144081	0.88515	0.997331	no
gene10993	gene10993	LOC101891662	NW_004765823:42322-45165	male	female	NOTEST	0.198437	0.527382	1.41016	0	1	1	no
gene10994	gene10994	LOC101891303	NW_004765823:49210-51684	male	female	OK	4.2847	4.14187	-0.0489122	-0.0855649	0.92085	0.997331	no
gene10995	gene10995	LOC101891832	NW_004765823:101960-142551	male	female	OK	1.50957	2.07222	0.457036	0.591296	0.36715	0.997331	no
gene10996	gene10996	LOC101892007	NW_004765824:41518-42151	male	female	NOTEST	0.331089	0.995823	1.58867	0	1	1	no
gene10997	gene10997	LOC101892180	NW_004765825:1527-8929	male	female	OK	55.4899	54.6976	-0.0207473	-0.0428842	0.9509	0.997331	no
gene10998	gene10998	LOC101892456	NW_004765825:11517-13260	male	female	OK	154.001	199.121	0.370706	0.903341	0.30025	0.997331	no
gene10999	gene10999	LOC101892631	NW_004765825:13321-16201	male	female	OK	6.51245	6.66686	0.0338072	0.0633296	0.94275	0.997331	no
gene11	gene11	LOC101889275	NW_004754939:400293-402556	male	female	OK	12.7988	15.2548	0.253259	0.542494	0.55295	0.997331	no
gene110	gene110	LOC101897024	NW_004754940:1987207-1989023	male	female	NOTEST	0	0	0	0	1	1	no
gene1100	gene1100	LOC101887202	NW_004763785:4806-6782	male	female	NOTEST	0.040732	0.0543773	0.416842	0	1	1	no
gene11000	gene11000	LOC101892806	NW_004765825:21251-23373	male	female	OK	4.16796	4.67929	0.166948	0.226498	0.74785	0.997331	no
gene11001	gene11001	LOC101893093	NW_004765825:25492-34145	male	female	OK	124.859	98.4599	-0.342696	-0.716456	0.30675	0.997331	no
gene11002	gene11002	LOC101893490	NW_004765825:35681-38753	male	female	OK	12.0836	11.2284	-0.105898	-0.178538	0.7942	0.997331	no
gene11003	gene11003	LOC101893769	NW_004765825:48815-89892	male	female	OK	3.95456	3.97728	0.00826513	0.0124064	0.98885	0.997331	no
gene11004	gene11004	LOC101893939	NW_004765826:12683-13895	male	female	OK	8.28343	9.04995	0.127682	0.263048	0.7955	0.997331	no
gene11005	gene11005	LOC101894113	NW_004765828:8069-21199	male	female	OK	2.72272	5.88146	1.11113	1.19671	0.0769	0.780791	no
gene11006	gene11006	LOC101895045	NW_004765828:77438-84619	male	female	OK	8.14085	12.9608	0.670909	1.28854	0.2131	0.997331	no
gene11007	gene11007	LOC101894396	NW_004765828:88611-89940	male	female	OK	40.9148	49.5937	0.277535	0.61535	0.47695	0.997331	no
gene11008	gene11008	LOC101894563	NW_004765828:96876-104088	male	female	OK	2.20441	4.14533	0.911097	1.3776	0.3082	0.997331	no
gene11009	gene11009	LOC101895216	NW_004765828:120367-120857	male	female	NOTEST	0	0	0	0	1	1	no
gene1101	gene1101	LOC101887375	NW_004763785:9536-11003	male	female	NOTEST	0.317201	0.54092	0.770017	0	1	1	no
gene11010	gene11010	LOC101895387	NW_004765828:136866-137307	male	female	NOTEST	0	0	0	0	1	1	no
gene11011	gene11011	LOC101895566	NW_004765828:141243-141683	male	female	NOTEST	0	0	0	0	1	1	no
gene11012	gene11012	LOC101894882	NW_004765828:149541-150107	male	female	NOTEST	0	0	0	0	1	1	no
gene11013	gene11013	LOC101895742	NW_004765831:5061-8802	male	female	OK	37.2963	24.9873	-0.57784	-0.976182	0.14615	0.961258	no
gene11014	gene11014	LOC101895920	NW_004765831:5061-8802	male	female	NOTEST	0	0	0	0	1	1	no
gene11015	gene11015	LOC101896088	NW_004765831:17539-18121	male	female	NOTEST	0	0	0	0	1	1	no
gene11016	gene11016	LOC101896244	NW_004765831:42780-137269	male	female	OK	3.44962	3.01853	-0.19259	-0.323717	0.64375	0.997331	no
gene11017	gene11017	LOC101896414	NW_004765832:82627-153525	male	female	NOTEST	0.784504	0.678093	-0.210297	0	1	1	no
gene1102	gene1102	LOC101887547	NW_004763785:16339-18339	male	female	OK	1.01252	3.11559	1.62156	2.02582	0.02475	0.436846	no
gene11028	gene11028	LOC101897765	NW_004765833:135878-149836	male	female	OK	6.48749	3.66448	-0.824049	-1.27259	0.1402	0.944899	no
gene11029	gene11029	LOC101898094	NW_004765834:50826-59723	male	female	NOTEST	0.888866	1.04766	0.23714	0	1	1	no
gene1103	gene1103	LOC101887716	NW_004763785:19674-21602	male	female	NOTEST	0.201786	0.0865251	-1.22164	0	1	1	no
gene11030	gene11030	LOC101897926	NW_004765834:112111-156270	male	female	OK	60.5988	52.1775	-0.215862	-0.530635	0.5302	0.997331	no
gene11031	gene11031	LOC101898272	NW_004765835:7501-28771	male	female	NOTEST	1.57206	0.68342	-1.20181	0	1	1	no
gene11032	gene11032	LOC101888145	NW_004765836:722-1978	male	female	NOTEST	0.220867	0.367	0.732603	0	1	1	no
gene11033	gene11033	LOC101898444	NW_004765836:4977-9490	male	female	OK	10.9536	12.0971	0.143252	0.276461	0.6937	0.997331	no
gene11034	gene11034	LOC101888318	NW_004765836:10633-12873	male	female	OK	5.43161	3.21737	-0.755495	-1.17064	0.1477	0.96579	no
gene11035	gene11035	LOC101898617	NW_004765836:13895-15963	male	female	OK	33.3042	31.9162	-0.061413	-0.119627	0.8649	0.997331	no
gene11036	gene11036	LOC101898895	NW_004765836:16553-17738	male	female	OK	339.633	356.846	0.071328	0.208582	0.82945	0.997331	no
gene11037	gene11037	LOC101899076	NW_004765836:19128-25160	male	female	OK	92.121	105.179	0.191242	0.404334	0.57065	0.997331	no
gene11038	gene11038	LOC101899597	NW_004765836:25262-27111	male	female	OK	5.2863	3.34995	-0.658119	-1.08793	0.2702	0.997331	no
gene11039	gene11039	LOC101888491	NW_004765836:28191-29069	male	female	NOTEST	1.11622	0.609166	-0.873718	0	1	1	no
gene1104	gene1104	LOC101887879	NW_004763785:24694-26577	male	female	NOTEST	0	0	0	0	1	1	no
gene11040	gene11040	LOC101899757	NW_004765836:30978-34758	male	female	OK	1363.43	1465.81	0.104453	0.24461	0.749	0.997331	no
gene11041	gene11041	LOC101900101	NW_004765836:38029-40479	male	female	OK	20.6482	10.4543	-0.981922	-1.98264	0.02155	0.406671	no
gene11042	gene11042	LOC101899930	NW_004765836:40634-44016	male	female	OK	8.8449	3.0312	-1.54496	-2.43584	0.00385	0.129135	no
gene11043	gene11043	LOC101900275	NW_004765836:44355-48164	male	female	OK	20.3721	15.3189	-0.411285	-0.808995	0.2463	0.997331	no
gene11044	gene11044	LOC101900567	NW_004765836:50435-55282	male	female	OK	5.85715	4.69522	-0.319007	-0.55285	0.4215	0.997331	no
gene11045	gene11045	LOC101900744	NW_004765836:57637-61688	male	female	OK	5.97386	5.34627	-0.16013	-0.277101	0.6892	0.997331	no
gene11046	gene11046	LOC101901037	NW_004765836:62711-64623	male	female	OK	15.5902	18.3911	0.238369	0.559008	0.56375	0.997331	no
gene11047	gene11047	LOC101901208	NW_004765836:65076-68685	male	female	OK	12.0211	11.0149	-0.126109	-0.267571	0.7772	0.997331	no
gene11048	gene11048	LOC101901372	NW_004765836:77917-93542	male	female	OK	10.6048	10.9625	0.0478713	0.0921772	0.8964	0.997331	no
gene11049	gene11049	LOC101901646	NW_004765836:95378-101048	male	female	OK	19.6156	18.7697	-0.0635966	-0.174111	0.85815	0.997331	no
gene1105	gene1105	LOC101888049	NW_004763785:28303-30220	male	female	NOTEST	0.0564654	0	#NAME?	0	1	1	no
gene11050	gene11050	LOC101901815	NW_004765836:102184-103054	male	female	OK	1.93755	3.00448	0.63288	0.9088	0.4516	0.997331	no
gene11051	gene11051	LOC101887354	NW_004765836:104949-105827	male	female	OK	27.5423	26.6277	-0.0487232	-0.131363	0.9122	0.997331	no
gene11052	gene11052	LOC101888662	NW_004765836:107691-110014	male	female	OK	58.5389	128.927	1.13909	2.59681	0.0015	0.0647179	no
gene11053	gene11053	LOC101887520	NW_004765836:120213-127234	male	female	OK	30.7916	35.3626	0.199688	0.418459	0.5509	0.997331	no
gene11054	gene11054	LOC101888839	NW_004765836:134227-137794	male	female	OK	6.80608	4.48081	-0.603065	-1.11445	0.1779	0.997331	no
gene11055	gene11055	LOC101889017	NW_004765837:818-78297	male	female	OK	3.78	3.53519	-0.0966011	-0.125004	0.85465	0.997331	no
gene11056	gene11056	LOC101889317	NW_004765839:42668-69141	male	female	NOTEST	0	0	0	0	1	1	no
gene11057	gene11057	LOC101889492	NW_004765840:6-1350	male	female	OK	28.1383	52.852	0.909422	1.6254	0.0228	0.419598	no
gene11058	gene11058	LOC101889711	NW_004765840:3562-4831	male	female	OK	14.2366	21.8906	0.620704	1.30716	0.138	0.943935	no
gene11059	gene11059	LOC101889883	NW_004765840:5215-8226	male	female	OK	62.698	56.2828	-0.155725	-0.426763	0.6543	0.997331	no
gene1106	gene1106	LOC101888231	NW_004763812:270-1179	male	female	OK	2.45089	2.01899	-0.279673	-0.375945	0.7466	0.997331	no
gene11060	gene11060	LOC101890049	NW_004765840:18474-24755	male	female	OK	8.25273	8.37728	0.0216117	0.0402825	0.955	0.997331	no
gene11061	gene11061	LOC101890333	NW_004765840:36815-38702	male	female	NOTEST	0.598592	0.90105	0.590033	0	1	1	no
gene11062	gene11062	LOC101890503	NW_004765840:45117-47529	male	female	OK	2.7327	3.2356	0.243705	0.384284	0.66665	0.997331	no
gene11063	gene11063	LOC101890673	NW_004765840:49922-52281	male	female	OK	4.34594	4.50501	0.0518611	0.0884916	0.9116	0.997331	no
gene11064	gene11064	LOC101890846	NW_004765840:53018-55105	male	female	OK	3.45363	2.30002	-0.586466	-0.927654	0.30895	0.997331	no
gene11065	gene11065	LOC101891018	NW_004765840:57760-60084	male	female	OK	3.91537	3.36755	-0.217446	-0.357937	0.6798	0.997331	no
gene11066	gene11066	LOC101891191	NW_004765840:61360-63349	male	female	NOTEST	1.66367	1.93131	0.215216	0	1	1	no
gene11067	gene11067	LOC101891361	NW_004765840:65277-67249	male	female	OK	4.41631	3.72859	-0.244212	-0.401995	0.63975	0.997331	no
gene11068	gene11068	LOC101891538	NW_004765840:67931-81128	male	female	NOTEST	1.2676	1.14001	-0.153051	0	1	1	no
gene11069	gene11069	LOC101891713	NW_004765840:85278-91753	male	female	NOTEST	1.63097	0	#NAME?	0	1	1	no
gene1107	gene1107	LOC101888401	NW_004763829:4379-9333	male	female	OK	8.03865	6.32906	-0.344963	-0.599068	0.45745	0.997331	no
gene11070	gene11070	LOC101891882	NW_004765841:26396-27254	male	female	NOTEST	0	0	0	0	1	1	no
gene11071	gene11071	LOC101892058	NW_004765842:8860-136278	male	female	OK	2.72622	2.05322	-0.409015	-0.551614	0.3999	0.997331	no
gene11072	gene11072	LOC101892572	NW_004765843:66879-98240	male	female	OK	78.9915	61.5907	-0.358986	-0.697082	0.2658	0.997331	no
gene11073	gene11073	LOC101892230	NW_004765843:131438-134283	male	female	OK	13.6955	14.1223	0.0442715	0.0941531	0.90555	0.997331	no
gene11074	gene11074	LOC101892402	NW_004765843:140774-149481	male	female	OK	13.3258	12.4609	-0.0968203	-0.172578	0.78705	0.997331	no
gene11075	gene11075	LOC101892741	NW_004765844:123314-123714	male	female	OK	48.0322	55.7744	0.215601	0.723934	0.6546	0.997331	no
gene11076	gene11076	LOC101892918	NW_004765844:124989-125727	male	female	NOTEST	0	0	0	0	1	1	no
gene11077	gene11077	LOC101893094	NW_004765844:129865-133469	male	female	NOTEST	0	0	0	0	1	1	no
gene11078	gene11078	LOC101893268	NW_004765845:482-3548	male	female	OK	17.1963	20.3608	0.243689	0.611595	0.49685	0.997331	no
gene11079	gene11079	LOC101893436	NW_004765845:3921-6329	male	female	OK	7.44456	8.01835	0.107118	0.251669	0.85005	0.997331	no
gene1108	gene1108	LOC101888568	NW_004763829:67002-91185	male	female	OK	25.2016	23.8176	-0.0814841	-0.142571	0.83505	0.997331	no
gene11080	gene11080	LOC101893601	NW_004765845:11531-16171	male	female	OK	27.1373	24.7022	-0.135636	-0.289418	0.69985	0.997331	no
gene11081	gene11081	LOC101893770	NW_004765845:18821-20042	male	female	OK	57.4058	46.5901	-0.301172	-0.481464	0.46195	0.997331	no
gene11082	gene11082	LOC101894052	NW_004765845:24236-28577	male	female	OK	420.63	463.635	0.140436	0.59862	0.6657	0.997331	no
gene11083	gene11083	LOC101894225	NW_004765845:31711-35201	male	female	OK	8.41318	13.6554	0.698747	1.06228	0.13185	0.931531	no
gene11084	gene11084	LOC101894503	NW_004765845:68466-97318	male	female	OK	18.1476	20.2177	0.155841	0.313219	0.6483	0.997331	no
gene11085	gene11085	LOC101894766	NW_004765845:137388-139581	male	female	OK	4.76308	5.02243	0.0764895	0.142539	0.87445	0.997331	no
gene11086	gene11086	LOC101895091	NW_004765846:85950-151911	male	female	NOTEST	0.727208	0.842388	0.212118	0	1	1	no
gene11087	gene11087	LOC101895435	NW_004765848:51155-66603	male	female	NOTEST	1.01876	1.64183	0.688482	0	1	1	no
gene11088	gene11088	LOC101895614	NW_004765848:70909-81577	male	female	OK	4.47617	6.70721	0.583447	1.04873	0.43145	0.997331	no
gene11089	gene11089	LOC101895265	NW_004765848:87058-128816	male	female	OK	56.3685	269.03	2.25481	6.68724	5e-05	0.00388308	yes
gene11090	gene11090	LOC101895789	NW_004765849:17709-33166	male	female	OK	5.08988	3.10672	-0.712239	-1.17963	0.17225	0.996011	no
gene11091	gene11091	LOC101895962	NW_004765849:84428-103875	male	female	NOTEST	0.429779	0.956396	1.15401	0	1	1	no
gene11092	gene11092	LOC101896127	NW_004765849:108608-117116	male	female	OK	6.38598	6.33487	-0.0115932	-0.0184497	0.9812	0.997331	no
gene11093	gene11093	LOC101896298	NW_004765849:131100-139937	male	female	NOTEST	0.23711	0.141918	-0.740502	0	1	1	no
gene11094	gene11094	LOC101899195	NW_004765850:421-1569	male	female	NOTEST	0	0	0	0	1	1	no
gene11095	gene11095	LOC101896470	NW_004765850:21308-24377	male	female	OK	614.182	516.959	-0.248616	-0.582372	0.43485	0.997331	no
gene11096	gene11096	LOC101896651	NW_004765850:25469-27330	male	female	OK	17.3004	16.8313	-0.0396558	-0.0843269	0.91875	0.997331	no
gene11097	gene11097	LOC101896831	NW_004765850:27450-30492	male	female	OK	16.3621	18.081	0.144119	0.295691	0.7021	0.997331	no
gene11098	gene11098	LOC101897179	NW_004765850:31043-32906	male	female	OK	3.24156	4.1722	0.364119	0.277069	0.80755	0.997331	no
gene11099	gene11099	LOC101897003	NW_004765850:31043-32906	male	female	OK	19.4356	17.7459	-0.131218	-0.202914	0.7783	0.997331	no
gene111	gene111	LOC101891384	NW_004754940:1992037-2068222	male	female	OK	52.0265	63.9874	0.298542	0.534339	0.46695	0.997331	no
gene11100	gene11100	LOC101897356	NW_004765850:33326-34548	male	female	OK	4.42576	2.12337	-1.05957	-1.5074	0.12215	0.904495	no
gene11101	gene11101	LOC101897523	NW_004765850:34735-36723	male	female	OK	5.43931	4.42477	-0.297821	-0.554063	0.55525	0.997331	no
gene11102	gene11102	LOC101897697	NW_004765850:41945-44559	male	female	OK	11.6248	19.304	0.731695	1.29205	0.07175	0.758516	no
gene11103	gene11103	LOC101898156	NW_004765850:46469-48895	male	female	OK	27.3787	44.6428	0.705376	1.18926	0.0865	0.802775	no
gene11104	gene11104	LOC101897980	NW_004765850:46469-48895	male	female	OK	30.8332	42.1908	0.452443	0.285109	0.72035	0.997331	no
gene11105	gene11105	LOC101898331	NW_004765850:50152-51105	male	female	OK	9.17768	8.60825	-0.0924091	-0.204223	0.8818	0.997331	no
gene11106	gene11106	LOC101898508	NW_004765850:52028-55448	male	female	OK	13.8182	16.6087	0.265375	0.589622	0.4699	0.997331	no
gene11107	gene11107	LOC101898677	NW_004765850:55943-59933	male	female	OK	8.54012	10.0344	0.232624	0.49594	0.55185	0.997331	no
gene11108	gene11108	LOC101898843	NW_004765850:61220-66106	male	female	OK	29.5986	34.6873	0.228878	0.563606	0.59395	0.997331	no
gene11109	gene11109	LOC101899024	NW_004765850:67915-69512	male	female	OK	11.0429	13.6344	0.304133	0.69379	0.60135	0.997331	no
gene11110	gene11110	LOC101899376	NW_004765850:113638-141467	male	female	OK	4.54041	4.97443	0.13171	0.20529	0.7423	0.997331	no
gene11111	gene11111	LOC101900102	NW_004765851:3834-65586	male	female	OK	11.1326	8.96657	-0.312164	-0.37191	0.66395	0.997331	no
gene11112	gene11112	LOC101899931	NW_004765851:3834-65586	male	female	OK	132.749	106.194	-0.321997	-0.702141	0.53265	0.997331	no
gene11113	gene11113	LOC101899548	NW_004765851:3834-65586	male	female	OK	40.5033	48.7715	0.267999	0.342424	0.7197	0.997331	no
gene11114	gene11114	LOC101900617	NW_004765851:3834-65586	male	female	OK	2.07611	6.25892	1.59203	0.39911	0.59685	0.997331	no
gene11115	gene11115	LOC101900276	NW_004765851:68509-70379	male	female	NOTEST	0.907156	2.25386	1.31298	0	1	1	no
gene11116	gene11116	LOC101900440	NW_004765851:88370-128543	male	female	OK	16.8809	14.3542	-0.233917	-0.422202	0.48805	0.997331	no
gene11117	gene11117	LOC101900801	NW_004765852:1472-27887	male	female	NOTEST	0.804464	1.20239	0.579801	0	1	1	no
gene11118	gene11118	LOC101900976	NW_004765853:13762-45079	male	female	OK	606.597	704.269	0.215389	0.467601	0.50905	0.997331	no
gene11119	gene11119	LOC101901268	NW_004765853:47789-49495	male	female	OK	184.137	161.75	-0.187019	-0.431445	0.57185	0.997331	no
gene11120	gene11120	LOC101901430	NW_004765853:52588-96227	male	female	OK	70.4076	81.0522	0.20312	0.431477	0.53875	0.997331	no
gene11121	gene11121	LOC101901706	NW_004765853:102951-104207	male	female	NOTEST	0.156268	0.0742505	-1.07355	0	1	1	no
gene11122	gene11122	LOC101887240	NW_004765853:106030-107237	male	female	NOTEST	0	0	0	0	1	1	no
gene11123	gene11123	LOC101887411	NW_004765853:109531-116021	male	female	OK	16.201	18.3033	0.176025	0.346727	0.59915	0.997331	no
gene11124	gene11124	LOC101887587	NW_004765853:141479-143002	male	female	NOTEST	1.32298	1.11337	-0.24886	0	1	1	no
gene11125	gene11125	LOC101887752	NW_004765854:168-5838	male	female	OK	3.06771	4.93643	0.686309	1.00469	0.1945	0.997331	no
gene11126	gene11126	LOC101887915	NW_004765854:16508-169092	male	female	NOTEST	0.76134	0.783768	0.0418856	0	1	1	no
gene11127	gene11127	LOC101888087	NW_004765855:80944-130238	male	female	NOTEST	0.640325	0.0593813	-3.43072	0	1	1	no
gene11128	gene11128	LOC101888265	NW_004765855:155541-156408	male	female	NOTEST	0.33474	0.226618	-0.562776	0	1	1	no
gene11129	gene11129	LOC101888437	NW_004765858:34318-34714	male	female	NOTEST	0	0	0	0	1	1	no
gene11130	gene11130	LOC101888605	NW_004765860:93740-94172	male	female	NOTEST	0.489739	0	#NAME?	0	1	1	no
gene11131	gene11131	LOC101888781	NW_004765861:135925-140545	male	female	NOTEST	1.05039	0.388262	-1.43582	0	1	1	no
gene11132	gene11132	LOC101888958	NW_004765862:22356-93511	male	female	OK	7.61724	10.5953	0.476091	0.805017	0.3286	0.997331	no
gene11133	gene11133	LOC101889141	NW_004765862:131738-135060	male	female	OK	13.7415	13.8	0.00612556	0.011364	0.98775	0.997331	no
gene11134	gene11134	LOC101889433	NW_004765862:137052-138318	male	female	OK	156.107	207.401	0.409887	1.81649	0.28695	0.997331	no
gene11135	gene11135	LOC101889600	NW_004765862:138322-139244	male	female	OK	5.12359	8.31428	0.698438	1.1443	0.25055	0.997331	no
gene11136	gene11136	LOC101889768	NW_004765864:2683-13192	male	female	OK	2.65673	5.15794	0.957144	1.32895	0.0954	0.831743	no
gene11137	gene11137	LOC101889940	NW_004765864:24296-25698	male	female	OK	5.22799	3.7192	-0.491266	-0.833939	0.51435	0.997331	no
gene11138	gene11138	LOC101890105	NW_004765864:26542-78071	male	female	OK	1.78856	2.30391	0.365287	0.653898	0.38215	0.997331	no
gene11139	gene11139	LOC101890267	NW_004765864:78360-109941	male	female	OK	1.62682	1.0644	-0.612016	-1.03279	0.1719	0.994557	no
gene11140	gene11140	LOC101890442	NW_004765864:114411-140334	male	female	NOTEST	0.414631	1.35393	1.70725	0	1	1	no
gene11141	gene11141	LOC101890610	NW_004765865:42133-55169	male	female	OK	48.7788	12.4727	-1.96748	-3.52775	5e-05	0.00388308	yes
gene11142	gene11142	LOC101890898	NW_004765865:138656-149968	male	female	OK	38.2779	12.1824	-1.65172	-3.09564	0.0001	0.00716028	yes
gene11143	gene11143	LOC101891072	NW_004765866:297-22974	male	female	OK	3.01601	3.41722	0.180182	0.289816	0.862	0.997331	no
gene11144	gene11144	LOC101891246	NW_004765866:73498-107196	male	female	NOTEST	0	0.151726	Inf	0	1	1	no
gene11145	gene11145	LOC101891421	NW_004765866:107200-154357	male	female	OK	6.25034	7.81914	0.323074	0.588748	0.38475	0.997331	no
gene11146	gene11146	LOC101891601	NW_004765867:3031-4126	male	female	OK	6.58523	7.7162	0.228657	0.434464	0.6795	0.997331	no
gene11147	gene11147	LOC101891773	NW_004765867:5475-6167	male	female	OK	11.9855	6.77983	-0.821969	-1.5048	0.15165	0.968463	no
gene11148	gene11148	LOC101891944	NW_004765867:8111-14818	male	female	OK	6.70543	6.65302	-0.0113213	-0.0249653	0.9768	0.997331	no
gene11149	gene11149	LOC101892119	NW_004765867:24619-29720	male	female	OK	72.2022	78.2191	0.115477	0.29356	0.71965	0.997331	no
gene11150	gene11150	LOC101892287	NW_004765867:30917-46398	male	female	OK	2.9083	2.90458	-0.00184965	-0.00258901	0.99435	0.997331	no
gene11151	gene11151	LOC101892807	NW_004765867:50267-57264	male	female	OK	128.185	151.833	0.244255	0.922969	0.46895	0.997331	no
gene11152	gene11152	LOC101894666	NW_004765867:60992-70536	male	female	NOTEST	0.92063	0.734133	-0.326581	0	1	1	no
gene11153	gene11153	LOC101892978	NW_004765867:76089-76875	male	female	OK	9.00391	8.33441	-0.111473	-0.236889	0.8445	0.997331	no
gene11154	gene11154	LOC101894823	NW_004765867:78164-79372	male	female	NOTEST	1.54208	1.16264	-0.407465	0	1	1	no
gene11155	gene11155	LOC101894990	NW_004765867:80883-83031	male	female	OK	7.00953	6.5427	-0.0994317	-0.228603	0.83	0.997331	no
gene11156	gene11156	LOC101895154	NW_004765867:86807-94391	male	female	NOTEST	0.0444464	0.403688	3.1831	0	1	1	no
gene11157	gene11157	LOC101893156	NW_004765867:99345-100779	male	female	OK	6.77765	9.31795	0.459227	1.00793	0.39405	0.997331	no
gene11158	gene11158	LOC101893318	NW_004765867:101037-102936	male	female	OK	10.3751	11.5144	0.150306	0.291889	0.7213	0.997331	no
gene11159	gene11159	LOC101893657	NW_004765867:105150-113541	male	female	OK	9.83527	7.90241	-0.315672	-0.312954	0.7409	0.997331	no
gene11160	gene11160	LOC101893491	NW_004765867:105150-113541	male	female	OK	34.7329	22.6247	-0.618403	-1.08163	0.11605	0.892044	no
gene11161	gene11161	LOC101893821	NW_004765867:116087-118707	male	female	OK	11.4816	9.52466	-0.269589	-0.646426	0.52805	0.997331	no
gene11162	gene11162	LOC101894173	NW_004765867:120012-122116	male	female	OK	3.48586	2.68215	-0.37812	-0.295948	0.86175	0.997331	no
gene11163	gene11163	LOC101893995	NW_004765867:120012-122116	male	female	OK	18.4485	15.2771	-0.272135	-0.417552	0.5429	0.997331	no
gene11164	gene11164	LOC101894341	NW_004765867:123357-132104	male	female	OK	6.21743	3.68368	-0.755169	-1.26555	0.09635	0.834978	no
gene11165	gene11165	LOC101894504	NW_004765867:134923-136144	male	female	OK	7.89726	8.06632	0.030558	0.0559782	0.9535	0.997331	no
gene11166	gene11166	LOC101895325	NW_004765868:5043-7873	male	female	OK	32.9847	35.519	0.106795	0.320338	0.7791	0.997331	no
gene11167	gene11167	LOC101895498	NW_004765868:40744-42054	male	female	OK	272.24	309.315	0.184199	0.623105	0.5722	0.997331	no
gene11168	gene11168	LOC101895853	NW_004765868:47038-48290	male	female	NOTEST	0.172586	0.283711	0.717107	0	1	1	no
gene11169	gene11169	LOC101896025	NW_004765868:61785-129907	male	female	OK	21.6276	24.6815	0.190558	0.444966	0.57985	0.997331	no
gene1117	gene1117	LOC101890014	NW_004763864:96-2018	male	female	NOTEST	0.147721	0.72248	2.29008	0	1	1	no
gene11170	gene11170	LOC101896361	NW_004765869:25941-125876	male	female	OK	3.87891	4.00889	0.0475533	0.0726087	0.93765	0.997331	no
gene11171	gene11171	LOC101896185	NW_004765869:25941-125876	male	female	OK	5.00371	3.9857	-0.328167	-0.165302	0.8215	0.997331	no
gene11172	gene11172	LOC101896721	NW_004765871:79965-109381	male	female	OK	4.13034	5.59078	0.436789	0.497724	0.53715	0.997331	no
gene11173	gene11173	LOC101896540	NW_004765871:79965-109381	male	female	OK	13.9366	13.5896	-0.0363695	-0.0575136	0.9332	0.997331	no
gene11174	gene11174	LOC101896897	NW_004765871:128708-129072	male	female	NOTEST	0	0	0	0	1	1	no
gene11175	gene11175	LOC101897067	NW_004765871:134121-134577	male	female	NOTEST	2.92892	2.1734	-0.430414	0	1	1	no
gene11176	gene11176	LOC101897244	NW_004765871:137579-146928	male	female	NOTEST	0.642346	1.0166	0.66233	0	1	1	no
gene11177	gene11177	LOC101897927	NW_004765872:55841-125393	male	female	OK	5.61849	4.93475	-0.187205	-0.290036	0.66185	0.997331	no
gene11178	gene11178	LOC101897423	NW_004765872:126244-127190	male	female	OK	62.8689	56.4086	-0.156432	-0.389391	0.66505	0.997331	no
gene11179	gene11179	LOC101898095	NW_004765872:129473-130789	male	female	NOTEST	0	0	0	0	1	1	no
gene1118	gene1118	LOC101890175	NW_004763864:6067-10723	male	female	OK	6.11502	5.83713	-0.0670979	-0.128123	0.9141	0.997331	no
gene11180	gene11180	LOC101897591	NW_004765872:135475-139148	male	female	OK	20.3191	20.1973	-0.00867128	-0.022074	0.97945	0.997331	no
gene11181	gene11181	LOC101897766	NW_004765872:139153-139934	male	female	OK	117.087	98.3043	-0.252256	-0.724707	0.48735	0.997331	no
gene11182	gene11182	LOC101898273	NW_004765873:95379-96439	male	female	OK	1.72965	2.3204	0.423897	0.565515	0.58355	0.997331	no
gene11183	gene11183	LOC101898445	NW_004765874:4020-14800	male	female	NOTEST	0.281105	0.653015	1.21601	0	1	1	no
gene11184	gene11184	LOC101898618	NW_004765875:45772-100658	male	female	NOTEST	0.0763329	0.0373993	-1.02929	0	1	1	no
gene11185	gene11185	LOC101898793	NW_004765875:141327-145709	male	female	OK	48.5252	50.4646	0.0565379	0.116799	0.87035	0.997331	no
gene11186	gene11186	LOC101899139	NW_004765876:27251-27713	male	female	NOTEST	0	0	0	0	1	1	no
gene11187	gene11187	LOC101898964	NW_004765876:136422-146115	male	female	OK	3.31571	3.68993	0.154274	0.238073	0.81845	0.997331	no
gene11188	gene11188	LOC101899313	NW_004765877:21611-61252	male	female	OK	45.1071	100.566	1.15672	2.77505	0.0014	0.061993	no
gene1119	gene1119	LOC101890351	NW_004763922:360-960	male	female	OK	2.43601	3.3682	0.46746	0.639328	0.61045	0.997331	no
gene11190	gene11190	LOC101899489	NW_004765877:98085-107203	male	female	OK	4.88166	3.98039	-0.29446	-0.368097	0.5501	0.997331	no
gene11191	gene11191	LOC101899648	NW_004765877:113551-125203	male	female	OK	15.8885	14.6781	-0.114319	-0.245991	0.8097	0.997331	no
gene11192	gene11192	LOC101899817	NW_004765877:127223-142603	male	female	OK	4.33396	3.55877	-0.284307	-0.409892	0.58825	0.997331	no
gene11193	gene11193	LOC101900441	NW_004765878:3207-19184	male	female	OK	34.7719	26.7806	-0.376736	-0.806976	0.3383	0.997331	no
gene11194	gene11194	LOC101900618	NW_004765878:30067-31928	male	female	NOTEST	0	0.157988	Inf	0	1	1	no
gene11195	gene11195	LOC101900802	NW_004765878:38740-39202	male	female	NOTEST	0	0	0	0	1	1	no
gene11196	gene11196	LOC101900103	NW_004765878:41260-42374	male	female	OK	13.2397	9.41175	-0.492334	-0.825971	0.27895	0.997331	no
gene11197	gene11197	LOC101900277	NW_004765878:43861-45832	male	female	OK	7.24144	7.24644	0.000996695	0.00187577	0.9908	0.997331	no
gene11198	gene11198	LOC101900977	NW_004765878:50304-53453	male	female	NOTEST	0.900386	0.908737	0.013319	0	1	1	no
gene11199	gene11199	LOC101901151	NW_004765878:64688-120662	male	female	NOTEST	1.62533	1.26956	-0.356408	0	1	1	no
gene112	gene112	LOC101897200	NW_004754940:2085638-2086148	male	female	NOTEST	0	0.25598	Inf	0	1	1	no
gene1120	gene1120	LOC101890520	NW_004763941:4394-5990	male	female	OK	125.999	100.033	-0.332939	-0.677791	0.3187	0.997331	no
gene11200	gene11200	LOC101901320	NW_004765879:114870-115491	male	female	OK	36.1443	40.7775	0.174003	0.552049	0.71255	0.997331	no
gene11201	gene11201	LOC101901484	NW_004765880:13370-143590	male	female	OK	33.9733	40.2026	0.242888	0.696041	0.4794	0.997331	no
gene11202	gene11202	LOC101890160	NW_004765881:3640-8409	male	female	NOTEST	0.0737141	0.0483221	-0.609257	0	1	1	no
gene11203	gene11203	LOC101901647	NW_004765881:3640-8409	male	female	NOTEST	0.0876851	0.0946728	0.110617	0	1	1	no
gene11204	gene11204	LOC101901816	NW_004765881:16944-19439	male	female	OK	15.2701	15.5675	0.0278302	0.0591668	0.95395	0.997331	no
gene11205	gene11205	LOC101887355	NW_004765881:19812-23114	male	female	OK	93.4529	93.6604	0.0031993	0.00816772	0.99265	0.997331	no
gene11206	gene11206	LOC101887521	NW_004765881:24346-25032	male	female	OK	49.7511	52.4066	0.0750184	0.224636	0.86025	0.997331	no
gene11207	gene11207	LOC101887693	NW_004765881:26677-28519	male	female	OK	76.7574	52.6669	-0.543408	-1.28609	0.10525	0.863204	no
gene11208	gene11208	LOC101888376	NW_004765881:29011-39955	male	female	OK	7.09687	3.06835	-1.20972	-0.637015	0.4914	0.997331	no
gene11209	gene11209	LOC101888207	NW_004765881:29011-39955	male	female	OK	484.538	489.933	0.015973	0.0327681	0.9618	0.997331	no
gene1121	gene1121	LOC101890692	NW_004763941:15855-16702	male	female	OK	97.5826	96.6816	-0.0133826	-0.035829	0.97005	0.997331	no
gene11210	gene11210	LOC101888025	NW_004765881:42341-43417	male	female	OK	43.8271	43.3627	-0.0153693	-0.0377592	0.9677	0.997331	no
gene11211	gene11211	LOC101887857	NW_004765881:43753-44465	male	female	OK	9.66153	7.48312	-0.368611	-0.672378	0.52225	0.997331	no
gene11212	gene11212	LOC101888544	NW_004765881:44813-45723	male	female	NOTEST	0.554686	0.105785	-2.39054	0	1	1	no
gene11213	gene11213	LOC101890334	NW_004765881:46291-47896	male	female	OK	2.43322	0.210797	-3.52894	-2.58415	0.02215	0.411078	no
gene11214	gene11214	LOC101888722	NW_004765881:48181-50471	male	female	OK	7.43621	5.8376	-0.349192	-0.708046	0.47295	0.997331	no
gene11215	gene11215	LOC101888903	NW_004765881:51165-53496	male	female	OK	14.0844	9.0845	-0.63262	-1.35261	0.1577	0.971969	no
gene11216	gene11216	LOC101889084	NW_004765881:54779-56375	male	female	OK	8.3458	4.91192	-0.764765	-1.35235	0.15205	0.969127	no
gene11217	gene11217	LOC101889258	NW_004765881:57148-69217	male	female	OK	15.6478	15.2119	-0.0407616	-0.0862414	0.91845	0.997331	no
gene11218	gene11218	LOC101890504	NW_004765881:57148-69217	male	female	OK	12.8693	6.58206	-0.967322	-0.410419	0.6981	0.997331	no
gene11219	gene11219	LOC101890674	NW_004765881:75438-87919	male	female	OK	5.09385	4.82687	-0.0776671	-0.155782	0.82825	0.997331	no
gene1122	gene1122	LOC101891388	NW_004763941:21008-21794	male	female	NOTEST	0	0	0	0	1	1	no
gene11220	gene11220	LOC101889545	NW_004765881:91555-102039	male	female	OK	266.232	208.296	-0.35405	-0.749386	0.28635	0.997331	no
gene11221	gene11221	LOC101889827	NW_004765881:107691-113898	male	female	OK	11.4426	13.0001	0.184101	0.400908	0.6414	0.997331	no
gene11222	gene11222	LOC101890847	NW_004765881:115829-126163	male	female	OK	52.4359	48.4415	-0.114311	-0.219753	0.72845	0.997331	no
gene11223	gene11223	LOC101889998	NW_004765881:115829-126163	male	female	OK	38.9618	50.1677	0.364701	0.138533	0.8581	0.997331	no
gene11224	gene11224	LOC101891019	NW_004765882:119327-119979	male	female	NOTEST	0.195559	0.50771	1.3764	0	1	1	no
gene11225	gene11225	LOC101891192	NW_004765883:47204-49939	male	female	OK	6.3781	4.98259	-0.356231	-0.618148	0.49425	0.997331	no
gene11226	gene11226	LOC101891362	NW_004765883:51282-55093	male	female	OK	5.29127	4.94375	-0.0980084	-0.18518	0.8196	0.997331	no
gene11227	gene11227	LOC101891539	NW_004765883:61169-65147	male	female	OK	9.5332	10.0239	0.0724052	0.131762	0.84555	0.997331	no
gene11228	gene11228	LOC101891714	NW_004765883:70429-122580	male	female	OK	19.4926	19.9971	0.0368625	0.0734045	0.93035	0.997331	no
gene11229	gene11229	LOC101892403	NW_004765884:49762-163067	male	female	OK	2.32263	5.25466	1.17784	0.391551	0.58765	0.997331	no
gene1123	gene1123	LOC101891565	NW_004763941:25704-26577	male	female	NOTEST	0.351617	0	#NAME?	0	1	1	no
gene11230	gene11230	LOC101892231	NW_004765884:49762-163067	male	female	OK	44.8608	21.5556	-1.0574	-0.70518	0.4546	0.997331	no
gene11231	gene11231	LOC101892059	NW_004765884:49762-163067	male	female	OK	735.201	291.416	-1.33506	-3.44306	0.0023	0.0876257	no
gene11232	gene11232	LOC101892573	NW_004765884:49762-163067	male	female	OK	17.1019	17.083	-0.00159392	-0.000746833	0.99505	0.997331	no
gene11233	gene11233	LOC101891883	NW_004765884:49762-163067	male	female	OK	23.8592	10.6983	-1.15716	-0.336906	0.61585	0.997331	no
gene11234	gene11234	LOC101892742	NW_004765884:49762-163067	male	female	NOTEST	0	0	0	0	1	1	no
gene11235	gene11235	LOC101892919	NW_004765884:49762-163067	male	female	NOTEST	0	0	0	0	1	1	no
gene11236	gene11236	LOC101893095	NW_004765886:24667-26735	male	female	OK	5.87849	7.94042	0.433769	0.800815	0.41325	0.997331	no
gene11237	gene11237	LOC101893269	NW_004765886:28562-30866	male	female	OK	9.12854	10.152	0.153312	0.293746	0.7145	0.997331	no
gene11238	gene11238	LOC101895266	NW_004765886:32692-36252	male	female	NOTEST	0.762342	0.698094	-0.127018	0	1	1	no
gene11239	gene11239	LOC101893437	NW_004765886:38330-44873	male	female	OK	9.42975	7.94004	-0.248073	-0.46965	0.5537	0.997331	no
gene1124	gene1124	LOC101891738	NW_004763941:34815-35496	male	female	NOTEST	0	0.193111	Inf	0	1	1	no
gene11240	gene11240	LOC101893602	NW_004765886:46737-47241	male	female	OK	3.70712	7.49224	1.0151	2.24347	0.28755	0.997331	no
gene11241	gene11241	LOC101893771	NW_004765886:49533-50434	male	female	OK	43.4578	50.7263	0.223118	0.615303	0.6053	0.997331	no
gene11242	gene11242	LOC101893940	NW_004765886:51657-53843	male	female	OK	6.60229	5.79539	-0.18806	-0.299805	0.66985	0.997331	no
gene11243	gene11243	LOC101894114	NW_004765886:54796-56117	male	female	OK	16.3221	15.9323	-0.0348758	-0.0781528	0.9337	0.997331	no
gene11244	gene11244	LOC101895436	NW_004765886:56471-58356	male	female	NOTEST	0.76516	0.699725	-0.128973	0	1	1	no
gene11245	gene11245	LOC101894282	NW_004765886:59102-60243	male	female	OK	6.71204	6.07289	-0.144367	-0.2592	0.78525	0.997331	no
gene11246	gene11246	LOC101894446	NW_004765886:63222-88889	male	female	NOTEST	0.318805	0.261481	-0.285969	0	1	1	no
gene11247	gene11247	LOC101894608	NW_004765886:91322-103367	male	female	OK	60.7733	76.3491	0.329175	0.66114	0.3387	0.997331	no
gene11248	gene11248	LOC101895092	NW_004765886:104295-105770	male	female	OK	9.26783	8.17399	-0.181192	-0.306063	0.69405	0.997331	no
gene11249	gene11249	LOC101895615	NW_004765886:106085-107624	male	female	NOTEST	0.387047	0.405331	0.0665902	0	1	1	no
gene1125	gene1125	LOC101890866	NW_004763941:41559-42396	male	female	NOTEST	1.39331	0	#NAME?	0	1	1	no
gene11250	gene11250	LOC101895790	NW_004765886:109113-127323	male	female	NOTEST	0.130269	0.317119	1.28353	0	1	1	no
gene11251	gene11251	LOC101895963	NW_004765887:367-55429	male	female	OK	3.26774	3.05235	-0.0983754	-0.1231	0.86885	0.997331	no
gene11252	gene11252	LOC101896128	NW_004765887:61539-128185	male	female	OK	3.63624	2.66434	-0.448669	-0.772858	0.26055	0.997331	no
gene11253	gene11253	LOC101896299	NW_004765887:160701-162916	male	female	OK	5.91392	9.4757	0.680119	1.28638	0.3249	0.997331	no
gene11254	gene11254	LOC101896471	NW_004765888:112657-118829	male	female	OK	7.21229	8.00911	0.151184	0.273779	0.77125	0.997331	no
gene11255	gene11255	LOC101896832	NW_004765889:134861-146214	male	female	OK	34.0874	34.1925	0.00444084	0.0061969	0.9944	0.997331	no
gene11256	gene11256	LOC101896652	NW_004765889:134861-146214	male	female	OK	151.271	205.527	0.442194	0.794484	0.2714	0.997331	no
gene11257	gene11257	LOC101897245	NW_004765889:155412-158800	male	female	OK	42.2103	44.0923	0.0629336	0.156484	0.8538	0.997331	no
gene11258	gene11258	LOC101897424	NW_004765889:161869-167656	male	female	OK	8.72912	8.70491	-0.00400593	-0.0079542	0.99255	0.997331	no
gene11259	gene11259	LOC101898096	NW_004765890:1448-24543	male	female	OK	3.15556	2.51569	-0.326943	-0.42951	0.57795	0.997331	no
gene1126	gene1126	LOC101891040	NW_004763941:53254-58885	male	female	OK	25.9897	23.3662	-0.153514	-0.414126	0.66535	0.997331	no
gene11260	gene11260	LOC101898274	NW_004765890:45056-50791	male	female	OK	3.80863	0	#NAME?	NA	5e-05	0.00388308	yes
gene11261	gene11261	LOC101898446	NW_004765890:53853-54981	male	female	NOTEST	0.53178	0	#NAME?	0	1	1	no
gene11262	gene11262	LOC101898619	NW_004765890:69415-70473	male	female	NOTEST	0	0	0	0	1	1	no
gene11263	gene11263	LOC101897592	NW_004765890:104754-118739	male	female	OK	17.3313	16.501	-0.0708285	-0.13648	0.8207	0.997331	no
gene11264	gene11264	LOC101897767	NW_004765890:127153-128962	male	female	OK	25.4175	24.0056	-0.0824515	-0.182632	0.83055	0.997331	no
gene11265	gene11265	LOC101897928	NW_004765890:137594-139748	male	female	OK	37.1667	36.467	-0.0274209	-0.0811797	0.937	0.997331	no
gene11266	gene11266	LOC101898794	NW_004765892:5875-10676	male	female	OK	758.986	1395.56	0.878702	2.00744	0.0114	0.272091	no
gene11267	gene11267	LOC101900104	NW_004765892:24754-33240	male	female	NOTEST	0.110327	0.0457073	-1.27129	0	1	1	no
gene11268	gene11268	LOC101900278	NW_004765892:39270-42605	male	female	OK	2.25533	2.12041	-0.0889951	-0.0966273	0.90975	0.997331	no
gene11269	gene11269	LOC101898965	NW_004765892:39270-42605	male	female	OK	6.48411	3.6653	-0.822976	-0.94584	0.1862	0.997331	no
gene1127	gene1127	LOC101891211	NW_004763941:59528-60880	male	female	OK	4.14893	4.64205	0.162024	0.261637	0.77135	0.997331	no
gene11270	gene11270	LOC101900442	NW_004765892:43539-45590	male	female	OK	4.71838	3.25581	-0.535277	-0.896188	0.3654	0.997331	no
gene11271	gene11271	LOC101899140	NW_004765892:45970-48838	male	female	OK	23.8049	14.9157	-0.674429	-1.4553	0.08935	0.811577	no
gene11272	gene11272	LOC101899314	NW_004765892:60207-61715	male	female	OK	27.5163	18.9456	-0.538426	-1.05743	0.1579	0.971969	no
gene11273	gene11273	LOC101899490	NW_004765892:68073-69225	male	female	OK	45.0889	59.7899	0.407129	1.11168	0.27105	0.997331	no
gene11274	gene11274	LOC101899649	NW_004765892:71546-87473	male	female	OK	23.2627	21.6375	-0.104489	-0.215126	0.76595	0.997331	no
gene11275	gene11275	LOC101900619	NW_004765892:71546-87473	male	female	OK	21.6595	21.5697	-0.00599408	-0.00265459	0.99325	0.997331	no
gene11276	gene11276	LOC101900803	NW_004765892:94138-101336	male	female	OK	1.74321	1.03849	-0.74726	-0.803277	0.20795	0.997331	no
gene11277	gene11277	LOC101899932	NW_004765892:128533-141870	male	female	NOTEST	1.46362	1.32404	-0.144592	0	1	1	no
gene11278	gene11278	LOC101900978	NW_004765893:131892-133251	male	female	NOTEST	0	0	0	0	1	1	no
gene11279	gene11279	LOC101901152	NW_004765893:139193-140552	male	female	NOTEST	0	0	0	0	1	1	no
gene1128	gene1128	LOC101891908	NW_004763941:64379-65015	male	female	NOTEST	0	0	0	0	1	1	no
gene11280	gene11280	LOC101901321	NW_004765894:5165-12650	male	female	OK	60.4056	95.3169	0.658049	4.32654	0.25465	0.997331	no
gene11281	gene11281	LOC101901596	NW_004765894:67849-71386	male	female	OK	6.2775	6.67802	0.0892285	0.147737	0.83005	0.997331	no
gene11282	gene11282	LOC101901431	NW_004765894:72133-75224	male	female	OK	43.4732	37.998	-0.194202	-0.479957	0.60155	0.997331	no
gene11283	gene11283	LOC101887241	NW_004765894:85683-95605	male	female	NOTEST	0	0	0	0	1	1	no
gene11284	gene11284	LOC101887412	NW_004765894:101283-102309	male	female	NOTEST	0.848678	0.418787	-1.019	0	1	1	no
gene11285	gene11285	LOC101887588	NW_004765894:109797-111710	male	female	OK	7.23982	2.93034	-1.30489	-1.86573	0.03395	0.516186	no
gene11286	gene11286	LOC101887753	NW_004765894:134270-139565	male	female	NOTEST	0	0	0	0	1	1	no
gene11287	gene11287	LOC101887916	NW_004765895:409-1171	male	female	NOTEST	0.374995	0	#NAME?	0	1	1	no
gene11288	gene11288	LOC101888088	NW_004765895:4284-5049	male	female	NOTEST	0	0	0	0	1	1	no
gene11289	gene11289	LOC101888438	NW_004765895:6437-12319	male	female	NOTEST	0.839823	0.440098	-0.93226	0	1	1	no
gene1129	gene1129	LOC101892083	NW_004763941:69595-76489	male	female	OK	2.10545	38.0196	4.17455	6.86051	5e-05	0.00388308	yes
gene11290	gene11290	LOC101891422	NW_004765895:6437-12319	male	female	NOTEST	0	0	0	0	1	1	no
gene11291	gene11291	LOC101888266	NW_004765895:6437-12319	male	female	NOTEST	0.106747	0	#NAME?	0	1	1	no
gene11292	gene11292	LOC101888723	NW_004765895:15890-16744	male	female	OK	52.225	27.2821	-0.936785	-2.16101	0.0203	0.392622	no
gene11293	gene11293	LOC101888904	NW_004765895:18677-19523	male	female	OK	135.391	19.5641	-2.79085	-6.74943	5e-05	0.00388308	yes
gene11294	gene11294	LOC101889085	NW_004765895:20487-22222	male	female	NOTEST	0	0	0	0	1	1	no
gene11295	gene11295	LOC101889434	NW_004765895:23101-23918	male	female	NOTEST	0	0	0	0	1	1	no
gene11296	gene11296	LOC101891602	NW_004765895:34926-35527	male	female	NOTEST	0	0.404407	Inf	0	1	1	no
gene11297	gene11297	LOC101889259	NW_004765895:37270-38041	male	female	NOTEST	0	0	0	0	1	1	no
gene11298	gene11298	LOC101889601	NW_004765895:41664-42457	male	female	NOTEST	0.480983	0.631506	0.392809	0	1	1	no
gene11299	gene11299	LOC101891774	NW_004765895:43357-43742	male	female	NOTEST	3.66513	0.863498	-2.0856	0	1	1	no
gene113	gene113	LOC101897381	NW_004754940:2090903-2093940	male	female	OK	2.1469	1.66562	-0.366202	-0.519358	0.5879	0.997331	no
gene1130	gene1130	LOC101892257	NW_004763975:2973-19319	male	female	OK	11.7505	11.2893	-0.0577692	-0.102607	0.88155	0.997331	no
gene11300	gene11300	LOC101889769	NW_004765895:44393-45444	male	female	OK	6.607	0.741689	-3.15511	-3.65995	0.01035	0.256741	no
gene11301	gene11301	LOC101889941	NW_004765895:46763-47908	male	female	OK	17.8799	19.6376	0.13528	0.309526	0.77435	0.997331	no
gene11302	gene11302	LOC101891945	NW_004765895:47993-48143	male	female	NOTEST	0	0	0	0	1	1	no
gene11303	gene11303	LOC101890106	NW_004765895:49106-50735	male	female	OK	23.7234	19.7327	-0.265725	-0.594728	0.51675	0.997331	no
gene11304	gene11304	LOC101892120	NW_004765895:51024-51592	male	female	OK	3.38147	3.99601	0.240908	0.410568	0.82445	0.997331	no
gene11305	gene11305	LOC101890268	NW_004765895:53115-55037	male	female	NOTEST	1.24291	0.67166	-0.887912	0	1	1	no
gene11306	gene11306	LOC101892288	NW_004765895:61139-71395	male	female	OK	4.85198	5.18677	0.0962613	0.163257	0.82745	0.997331	no
gene11307	gene11307	LOC101892457	NW_004765895:77073-77678	male	female	NOTEST	0	0.890015	Inf	0	1	1	no
gene11308	gene11308	LOC101892632	NW_004765895:85478-89846	male	female	OK	4.48142	3.13939	-0.513475	-0.728058	0.3091	0.997331	no
gene11309	gene11309	LOC101892808	NW_004765895:95124-101904	male	female	OK	18.731	9.70329	-0.948882	-2.26005	0.0233	0.423088	no
gene1131	gene1131	LOC101892537	NW_004764052:1602-75515	male	female	NOTEST	0.366291	0.575945	0.652941	0	1	1	no
gene11310	gene11310	LOC101890443	NW_004765895:102623-103350	male	female	OK	5.05923	4.20645	-0.266313	-0.425769	0.6846	0.997331	no
gene11311	gene11311	LOC101890611	NW_004765895:103866-105235	male	female	OK	63.9187	56.6187	-0.174959	-0.341954	0.6235	0.997331	no
gene11312	gene11312	LOC101892979	NW_004765895:109502-121480	male	female	NOTEST	0.128795	0.049572	-1.37748	0	1	1	no
gene11313	gene11313	LOC101890899	NW_004765895:123306-125734	male	female	NOTEST	0	0	0	0	1	1	no
gene11314	gene11314	LOC101891073	NW_004765895:127008-129927	male	female	NOTEST	0	0	0	0	1	1	no
gene11315	gene11315	LOC101891247	NW_004765895:130334-132312	male	female	NOTEST	0	0	0	0	1	1	no
gene11316	gene11316	LOC101893157	NW_004765896:550-1517	male	female	NOTEST	0	0	0	0	1	1	no
gene11317	gene11317	LOC101893319	NW_004765896:5169-6520	male	female	NOTEST	0	0	0	0	1	1	no
gene11318	gene11318	LOC101893492	NW_004765897:5268-14140	male	female	OK	7.908	10.3063	0.382146	0.860663	0.3022	0.997331	no
gene11319	gene11319	LOC101894174	NW_004765897:14275-18925	male	female	OK	4.21942	0.438233	-3.26727	-2.96673	0.04255	0.576528	no
gene1132	gene1132	LOC101894794	NW_004764053:16859-22594	male	female	OK	8.88232	8.5295	-0.0584745	-0.0893777	0.918	0.997331	no
gene11320	gene11320	LOC101893658	NW_004765897:29867-103828	male	female	OK	14.9981	13.9492	-0.104596	-0.186847	0.789	0.997331	no
gene11321	gene11321	LOC101894342	NW_004765898:65896-68571	male	female	OK	8.48146	6.32315	-0.42367	-0.704289	0.30995	0.997331	no
gene11322	gene11322	LOC101894505	NW_004765898:71148-73802	male	female	OK	3.71651	4.30175	0.210975	0.318347	0.651	0.997331	no
gene11323	gene11323	LOC101894667	NW_004765898:78168-80775	male	female	NOTEST	0	0	0	0	1	1	no
gene11324	gene11324	LOC101894824	NW_004765898:86416-92399	male	female	OK	2.06631	2.59786	0.330268	0.437453	0.54405	0.997331	no
gene11325	gene11325	LOC101895093	NW_004765901:74718-118127	male	female	OK	32.9474	30.3367	-0.119098	-0.240439	0.72625	0.997331	no
gene11326	gene11326	LOC101895743	NW_004765902:50578-68554	male	female	OK	4.73879	5.1734	0.126595	0.201049	0.7763	0.997331	no
gene11327	gene11327	LOC101895388	NW_004765902:70301-75224	male	female	OK	3.24706	3.0359	-0.0970114	-0.135712	0.8668	0.997331	no
gene11328	gene11328	LOC101895921	NW_004765902:76436-78289	male	female	NOTEST	0.412186	0.41249	0.00106209	0	1	1	no
gene11329	gene11329	LOC101895567	NW_004765902:83437-111296	male	female	OK	5.78004	4.99291	-0.211201	-0.425248	0.62005	0.997331	no
gene1133	gene1133	LOC101892711	NW_004764053:16859-22594	male	female	OK	6.62432	4.92379	-0.428003	-0.504473	0.4722	0.997331	no
gene11330	gene11330	LOC101896089	NW_004765903:108540-113044	male	female	OK	39.8198	32.3163	-0.301224	-0.57977	0.4688	0.997331	no
gene11331	gene11331	LOC101896245	NW_004765904:65399-74314	male	female	OK	8.73375	9.06544	0.0537768	0.104579	0.88485	0.997331	no
gene11332	gene11332	LOC101897122	NW_004765905:128-14519	male	female	NOTEST	0	0	0	0	1	1	no
gene11333	gene11333	LOC101897304	NW_004765905:33002-42419	male	female	NOTEST	0	0	0	0	1	1	no
gene11334	gene11334	LOC101897476	NW_004765905:46419-52902	male	female	NOTEST	0	0	0	0	1	1	no
gene11335	gene11335	LOC101897646	NW_004765905:63598-64372	male	female	NOTEST	0.285328	0	#NAME?	0	1	1	no
gene11336	gene11336	LOC101896415	NW_004765905:82199-89331	male	female	OK	37.81	33.0934	-0.192223	-0.548622	0.62375	0.997331	no
gene11337	gene11337	LOC101896593	NW_004765905:95113-109136	male	female	OK	11.2683	14.6451	0.378158	0.751945	0.35095	0.997331	no
gene11338	gene11338	LOC101897820	NW_004765905:95113-109136	male	female	OK	2.10567	2.02899	-0.0535189	-0.022153	0.97375	0.997331	no
gene11339	gene11339	LOC101896776	NW_004765905:142235-143065	male	female	OK	49.346	27.6514	-0.835577	-2.34954	0.05155	0.633921	no
gene1134	gene1134	LOC101894961	NW_004764053:23824-26766	male	female	OK	3.232	5.12337	0.664667	1.13641	0.25985	0.997331	no
gene11340	gene11340	LOC101896945	NW_004765905:147109-147685	male	female	NOTEST	1.98162	2.10856	0.0895782	0	1	1	no
gene11341	gene11341	LOC101897981	NW_004765907:5255-6163	male	female	OK	12.9848	3.89851	-1.73583	-2.52739	0.00605	0.176534	no
gene11342	gene11342	LOC101898157	NW_004765907:16638-25851	male	female	OK	55.9953	51.9989	-0.106823	-0.246196	0.767	0.997331	no
gene11343	gene11343	LOC101898332	NW_004765908:6986-92762	male	female	OK	37.1288	38.5844	0.0554787	0.122983	0.8643	0.997331	no
gene11344	gene11344	LOC101898509	NW_004765908:121417-124901	male	female	OK	2.23409	1.74178	-0.359122	-0.444894	0.51215	0.997331	no
gene11345	gene11345	LOC101898678	NW_004765909:28589-35373	male	female	OK	35.2674	32.1585	-0.133134	-0.256181	0.6914	0.997331	no
gene11346	gene11346	LOC101898844	NW_004765909:35915-36583	male	female	OK	9.94862	7.04063	-0.498792	-1.07054	0.43805	0.997331	no
gene11347	gene11347	LOC101899377	NW_004765909:37098-38794	male	female	OK	5.53107	4.71993	-0.228796	-0.308806	0.6642	0.997331	no
gene11348	gene11348	LOC101899196	NW_004765909:39654-41427	male	female	OK	11.3969	8.30604	-0.456409	-0.823297	0.3261	0.997331	no
gene11349	gene11349	LOC101899025	NW_004765909:44541-46022	male	female	OK	20.4382	15.2437	-0.423056	-1.05125	0.3281	0.997331	no
gene1135	gene1135	LOC101895120	NW_004764053:27802-38843	male	female	OK	3.57182	3.01009	-0.246853	-0.354755	0.6337	0.997331	no
gene11350	gene11350	LOC101900443	NW_004765909:46478-47968	male	female	NOTEST	0.5821	0.849382	0.545147	0	1	1	no
gene11351	gene11351	LOC101900620	NW_004765909:49882-51073	male	female	NOTEST	0.0904577	0.214373	1.24481	0	1	1	no
gene11352	gene11352	LOC101900804	NW_004765909:52262-52937	male	female	NOTEST	1.92316	1.32599	-0.536408	0	1	1	no
gene11353	gene11353	LOC101899650	NW_004765909:53469-55512	male	female	OK	11.7871	15.8265	0.425142	1.08387	0.3381	0.997331	no
gene11354	gene11354	LOC101899818	NW_004765909:58296-61093	male	female	OK	13.2183	15.4366	0.223815	0.3604	0.5948	0.997331	no
gene11355	gene11355	LOC101900105	NW_004765909:62739-66652	male	female	OK	38.9962	34.2179	-0.188585	-0.469462	0.62125	0.997331	no
gene11356	gene11356	LOC101900979	NW_004765909:109876-119985	male	female	NOTEST	0.283447	0	#NAME?	0	1	1	no
gene11357	gene11357	LOC101901153	NW_004765909:122697-125545	male	female	NOTEST	0	0	0	0	1	1	no
gene11358	gene11358	LOC101901322	NW_004765909:128079-129129	male	female	NOTEST	0	0	0	0	1	1	no
gene11359	gene11359	LOC101900279	NW_004765909:130338-131436	male	female	NOTEST	0	0	0	0	1	1	no
gene1136	gene1136	LOC101895292	NW_004764053:195371-199910	male	female	NOTEST	1.20691	0.837005	-0.52801	0	1	1	no
gene11360	gene11360	LOC101901485	NW_004765911:115982-121035	male	female	OK	25.8419	24.0066	-0.106278	-0.199626	0.77825	0.997331	no
gene11361	gene11361	LOC101901765	NW_004765911:123370-136885	male	female	OK	326.357	285.374	-0.193598	-0.453722	0.54815	0.997331	no
gene11362	gene11362	LOC101887301	NW_004765913:82386-82638	male	female	NOTEST	0	0	0	0	1	1	no
gene11363	gene11363	LOC101887468	NW_004765913:82638-83027	male	female	NOTEST	0	0	0	0	1	1	no
gene11364	gene11364	LOC101887645	NW_004765913:85962-86304	male	female	NOTEST	0	0	0	0	1	1	no
gene11365	gene11365	LOC101887811	NW_004765913:89741-90581	male	female	NOTEST	0	0	0	0	1	1	no
gene11366	gene11366	LOC101888146	NW_004765914:2548-3362	male	female	NOTEST	0.755948	2.01937	1.41755	0	1	1	no
gene11367	gene11367	LOC101887974	NW_004765914:22746-142717	male	female	OK	2.14019	1.71708	-0.317782	-0.422207	0.57915	0.997331	no
gene11368	gene11368	LOC101888782	NW_004765915:43759-44767	male	female	NOTEST	0.206461	0.398957	0.950364	0	1	1	no
gene11369	gene11369	LOC101888959	NW_004765915:54084-55067	male	female	NOTEST	0.127101	0.116192	-0.129461	0	1	1	no
gene1137	gene1137	LOC101892995	NW_004764053:286958-293113	male	female	OK	4.4412	6.16294	0.472668	0.807805	0.3309	0.997331	no
gene11370	gene11370	LOC101888319	NW_004765915:57929-58982	male	female	OK	15.2022	2.51196	-2.59739	-4.06446	0.0013	0.0585929	no
gene11371	gene11371	LOC101889142	NW_004765915:62417-63397	male	female	NOTEST	0	0	0	0	1	1	no
gene11372	gene11372	LOC101888492	NW_004765915:71697-72573	male	female	OK	18.1395	52.8265	1.54212	3.46824	0.0039	0.130379	no
gene11373	gene11373	LOC101888663	NW_004765915:79237-132959	male	female	OK	33.1963	45.9573	0.469273	1.30519	0.18215	0.997331	no
gene11374	gene11374	LOC101889318	NW_004765917:75869-137246	male	female	NOTEST	0.215126	0.615416	1.51638	0	1	1	no
gene11375	gene11375	LOC101889493	NW_004765919:30508-80281	male	female	NOTEST	0.135146	0.235397	0.800578	0	1	1	no
gene11376	gene11376	LOC101889652	NW_004765920:12888-69891	male	female	OK	142.452	207.293	0.54119	13.383	0.5353	0.997331	no
gene11377	gene11377	LOC101889770	NW_004765921:2753-4324	male	female	OK	101.844	105.932	0.0567803	0.118347	0.86675	0.997331	no
gene11378	gene11378	LOC101890161	NW_004765921:11793-30898	male	female	OK	407.254	401.795	-0.0194679	-0.052407	0.95165	0.997331	no
gene11379	gene11379	LOC101891074	NW_004765921:35103-48036	male	female	OK	5.80097	8.24942	0.507999	0.632851	0.6225	0.997331	no
gene1138	gene1138	LOC101895460	NW_004764053:328901-333005	male	female	NOTEST	0.167272	0.371494	1.15115	0	1	1	no
gene11380	gene11380	LOC101890335	NW_004765921:35103-48036	male	female	OK	5.75464	11.3813	0.983874	1.31152	0.0601	0.690027	no
gene11381	gene11381	LOC101890723	NW_004765921:59209-60120	male	female	OK	24.9859	14.9835	-0.73774	-1.47594	0.0987	0.845904	no
gene11382	gene11382	LOC101891248	NW_004765921:75392-101805	male	female	OK	5.17412	5.61119	0.116995	0.228128	0.7872	0.997331	no
gene11383	gene11383	LOC101891423	NW_004765922:133691-148147	male	female	OK	8.94917	7.47078	-0.260494	-0.527685	0.4749	0.997331	no
gene11384	gene11384	LOC101892515	NW_004765926:3676-5693	male	female	OK	84.5217	98.2422	0.217021	0.806689	0.5278	0.997331	no
gene11385	gene11385	LOC101891603	NW_004765926:17146-20402	male	female	OK	63.0771	69.3272	0.136303	0.411039	0.7103	0.997331	no
gene11386	gene11386	LOC101891775	NW_004765926:22775-24825	male	female	OK	44.9002	39.4258	-0.187581	-0.443162	0.6049	0.997331	no
gene11387	gene11387	LOC101891946	NW_004765926:28769-44729	male	female	OK	69.3	71.0911	0.0368143	0.0791103	0.91005	0.997331	no
gene11388	gene11388	LOC101892232	NW_004765926:52608-55569	male	female	OK	27.3441	33.4048	0.288826	0.555574	0.41675	0.997331	no
gene11389	gene11389	LOC101892690	NW_004765926:55761-60817	male	female	NOTEST	1.06911	0	#NAME?	0	1	1	no
gene1139	gene1139	LOC101893174	NW_004764053:333355-336675	male	female	NOTEST	0	0.152745	Inf	0	1	1	no
gene11390	gene11390	LOC101892867	NW_004765926:69583-70511	male	female	NOTEST	1.21739	0.676478	-0.847676	0	1	1	no
gene11391	gene11391	LOC101893036	NW_004765927:6-1988	male	female	OK	32.8116	26.6692	-0.299035	-0.831324	0.4318	0.997331	no
gene11392	gene11392	LOC101893158	NW_004765927:2432-4581	male	female	OK	17.7278	18.094	0.0295005	0.0573572	0.9368	0.997331	no
gene11393	gene11393	LOC101893320	NW_004765927:29221-72961	male	female	OK	10.5614	8.77816	-0.266815	-0.459449	0.4955	0.997331	no
gene11394	gene11394	LOC101893659	NW_004765927:101054-125977	male	female	OK	13.1467	12.8965	-0.0277287	-0.062148	0.9479	0.997331	no
gene11395	gene11395	LOC101893822	NW_004765927:135261-137038	male	female	OK	25.7694	23.9732	-0.104239	-0.285594	0.79415	0.997331	no
gene11396	gene11396	LOC101893996	NW_004765927:139393-140184	male	female	OK	13.3401	10.2979	-0.373424	-0.958239	0.50825	0.997331	no
gene11397	gene11397	LOC101894343	NW_004765928:63705-65414	male	female	OK	15.2283	12.8279	-0.247473	-0.365073	0.5918	0.997331	no
gene11398	gene11398	LOC101894609	NW_004765928:65472-66641	male	female	OK	259.214	251.377	-0.0442905	-0.132969	0.8995	0.997331	no
gene11399	gene11399	LOC101894767	NW_004765928:68023-86981	male	female	OK	17.7147	19.2271	0.118189	0.241663	0.72775	0.997331	no
gene114	gene114	LOC101892024	NW_004754940:2094752-2095782	male	female	OK	115.419	93.0707	-0.310477	-1.05887	0.3895	0.997331	no
gene1140	gene1140	LOC101893335	NW_004764053:336725-339990	male	female	OK	1.59649	3.03735	0.927912	1.25887	0.17655	0.997331	no
gene11400	gene11400	LOC101895094	NW_004765928:97545-104672	male	female	OK	20.4883	29.95	0.547755	1.027	0.2293	0.997331	no
gene11401	gene11401	LOC101894931	NW_004765928:97545-104672	male	female	OK	12.6941	12.8157	0.0137539	0.0158102	0.9845	0.997331	no
gene11402	gene11402	LOC101895267	NW_004765928:97545-104672	male	female	OK	15.6284	13.5073	-0.210426	-0.168813	0.80865	0.997331	no
gene11403	gene11403	LOC101895437	NW_004765928:110697-117156	male	female	OK	0.892338	1.76545	0.984374	1.21262	0.07325	0.763979	no
gene11404	gene11404	LOC101895616	NW_004765929:5191-17243	male	female	OK	14.9073	18.479	0.309866	0.71909	0.4407	0.997331	no
gene11405	gene11405	LOC101895791	NW_004765930:3278-3941	male	female	OK	4.45119	5.04981	0.182039	0.277193	0.7977	0.997331	no
gene11406	gene11406	LOC101896777	NW_004765930:5071-6451	male	female	OK	5.60731	2.18927	-1.35686	-1.94095	0.12555	0.913881	no
gene11407	gene11407	LOC101896946	NW_004765930:10956-14091	male	female	OK	3.83971	3.23758	-0.246084	-0.368557	0.74055	0.997331	no
gene11408	gene11408	LOC101897123	NW_004765930:16771-22592	male	female	OK	6.24182	4.76834	-0.388482	-0.654977	0.52195	0.997331	no
gene11409	gene11409	LOC101895964	NW_004765930:23193-25761	male	female	OK	10.5473	9.22473	-0.193298	-0.358688	0.6458	0.997331	no
gene1141	gene1141	LOC101893506	NW_004764053:340004-346176	male	female	OK	11.6386	13.3861	0.201823	0.518596	0.6037	0.997331	no
gene11410	gene11410	LOC101896129	NW_004765930:26204-26763	male	female	OK	4.02229	5.64956	0.490122	0.793953	0.51335	0.997331	no
gene11411	gene11411	LOC101896300	NW_004765930:28602-73946	male	female	OK	23.8668	16.8918	-0.498682	-0.983543	0.15535	0.971969	no
gene11412	gene11412	LOC101896594	NW_004765930:93726-95588	male	female	OK	27.9207	113.161	2.01897	5.11416	5e-05	0.00388308	yes
gene11413	gene11413	LOC101897305	NW_004765931:56502-57981	male	female	OK	20.3404	15.6047	-0.382363	-0.788695	0.3431	0.997331	no
gene11414	gene11414	LOC101897647	NW_004765931:64614-129746	male	female	OK	24.7301	27.0749	0.130693	0.177898	0.8101	0.997331	no
gene11415	gene11415	LOC101897477	NW_004765931:64614-129746	male	female	OK	7.79353	25.1499	1.69021	0.980044	0.6512	0.997331	no
gene11416	gene11416	LOC101897982	NW_004765931:64614-129746	male	female	OK	6.59976	6.12391	-0.10796	-0.142838	0.81655	0.997331	no
gene11417	gene11417	LOC101897821	NW_004765931:136282-136687	male	female	NOTEST	0.558749	0	#NAME?	0	1	1	no
gene11418	gene11418	LOC101898158	NW_004765931:139899-146088	male	female	OK	4.35379	2.92152	-0.575551	-0.871378	0.48135	0.997331	no
gene11419	gene11419	LOC101898333	NW_004765931:146282-149421	male	female	NOTEST	0	0	0	0	1	1	no
gene1142	gene1142	LOC101895641	NW_004764053:351581-353201	male	female	OK	4.91002	4.86315	-0.0138388	-0.0211899	0.97855	0.997331	no
gene11420	gene11420	LOC101898510	NW_004765933:822-105429	male	female	OK	18.4551	26.5105	0.522546	1.5237	0.3248	0.997331	no
gene11421	gene11421	LOC101898620	NW_004765936:76755-78443	male	female	OK	2.94217	1.92024	-0.615593	-0.806639	0.31815	0.997331	no
gene11422	gene11422	LOC101898795	NW_004765936:85927-135373	male	female	OK	11.2682	10.889	-0.0493891	-0.0911765	0.92465	0.997331	no
gene11423	gene11423	LOC101898966	NW_004765938:120214-134695	male	female	OK	7.1502	6.95115	-0.0407321	-0.0873968	0.9264	0.997331	no
gene11424	gene11424	LOC101899141	NW_004765938:146986-147708	male	female	OK	44.8358	50.8736	0.182265	0.532712	0.66915	0.997331	no
gene11425	gene11425	LOC101899315	NW_004765938:157740-160229	male	female	OK	3.28404	5.37855	0.711746	1.23487	0.16595	0.984493	no
gene11426	gene11426	LOC101899491	NW_004765940:7259-12085	male	female	OK	21.1024	47.6886	1.17624	2.87019	0.0022	0.0854277	no
gene11427	gene11427	LOC101899819	NW_004765940:26478-27034	male	female	NOTEST	0.945268	0.506637	-0.899771	0	1	1	no
gene11428	gene11428	LOC101899988	NW_004765940:29084-37256	male	female	NOTEST	0	0	0	0	1	1	no
gene11429	gene11429	LOC101900163	NW_004765940:45246-46400	male	female	NOTEST	0	0.668349	Inf	0	1	1	no
gene1143	gene1143	LOC101895814	NW_004764053:353662-357599	male	female	NOTEST	0.732338	0.641155	-0.191838	0	1	1	no
gene11430	gene11430	LOC101899651	NW_004765940:52828-57923	male	female	OK	11.5523	9.73228	-0.247332	-0.441	0.6087	0.997331	no
gene11431	gene11431	LOC101900337	NW_004765941:19707-20790	male	female	OK	0.677399	3.81635	2.49411	1.92459	0.0131	0.297208	no
gene11432	gene11432	LOC101900686	NW_004765942:1999-3289	male	female	OK	8.16478	7.64624	-0.0946633	-0.181314	0.8525	0.997331	no
gene11433	gene11433	LOC101900864	NW_004765942:12447-14681	male	female	OK	34.3781	32.4979	-0.0811426	-0.211646	0.836	0.997331	no
gene11434	gene11434	LOC101901038	NW_004765942:15154-20641	male	female	OK	3.61757	4.37464	0.274141	0.496456	0.57375	0.997331	no
gene11435	gene11435	LOC101887589	NW_004765942:15154-20641	male	female	OK	1.68413	0.352708	-2.25546	-0.747361	0.3321	0.997331	no
gene11436	gene11436	LOC101901323	NW_004765942:23568-27154	male	female	OK	11.3701	12.4364	0.129333	0.205795	0.7683	0.997331	no
gene11437	gene11437	LOC101901707	NW_004765942:27933-29094	male	female	OK	17.4932	18.9821	0.117847	0.285219	0.78875	0.997331	no
gene11438	gene11438	LOC101887242	NW_004765942:30649-34952	male	female	OK	38.6461	25.9086	-0.576896	-1.38105	0.15855	0.971969	no
gene11439	gene11439	LOC101887413	NW_004765942:45149-109288	male	female	OK	86.7016	141.87	0.710439	2.12039	0.0368	0.538308	no
gene1144	gene1144	LOC101895989	NW_004764053:358052-362771	male	female	NOTEST	1.4056	1.66877	0.247601	0	1	1	no
gene11440	gene11440	LOC101887754	NW_004765942:144708-145272	male	female	NOTEST	0.242066	0	#NAME?	0	1	1	no
gene11441	gene11441	LOC101887917	NW_004765943:1095-1962	male	female	NOTEST	0.119427	0.254866	1.09361	0	1	1	no
gene11442	gene11442	LOC101888089	NW_004765943:11004-31442	male	female	OK	10.1815	11.5294	0.179363	0.290991	0.67705	0.997331	no
gene11443	gene11443	LOC101888664	NW_004765943:36299-50745	male	female	OK	2.48024	0.195262	-3.66699	-3.25628	0.008	0.214239	no
gene11444	gene11444	LOC101888493	NW_004765943:55208-115234	male	female	OK	22.0861	29.1058	0.398171	1.30614	0.25985	0.997331	no
gene11445	gene11445	LOC101888840	NW_004765943:124845-128852	male	female	OK	1.76151	0.302152	-2.54347	-2.17231	0.0474	0.61104	no
gene11446	gene11446	LOC101889018	NW_004765944:44278-47636	male	female	OK	3.84743	3.64879	-0.0764788	-0.121055	0.86695	0.997331	no
gene11447	gene11447	LOC101889546	NW_004765945:1715-26740	male	female	OK	40.6707	33.8686	-0.264043	-0.609171	0.43215	0.997331	no
gene11448	gene11448	LOC101889372	NW_004765945:1715-26740	male	female	OK	2.3322	2.51814	0.110668	0.031587	0.89065	0.997331	no
gene11449	gene11449	LOC101889196	NW_004765945:1715-26740	male	female	OK	2.81787	4.559	0.694112	0.210274	0.7817	0.997331	no
gene1145	gene1145	LOC101896148	NW_004764053:368763-372389	male	female	OK	0.826198	2.13103	1.36699	1.43387	0.13925	0.944899	no
gene11450	gene11450	LOC101889712	NW_004765945:29761-48849	male	female	OK	128.908	109.941	-0.229615	-0.494547	0.48505	0.997331	no
gene11451	gene11451	LOC101890207	NW_004765945:53272-67199	male	female	NOTEST	1.6219	1.14492	-0.502438	0	1	1	no
gene11452	gene11452	LOC101891776	NW_004765946:18489-57862	male	female	OK	3.09167	2.32073	-0.413808	-0.314584	0.755	0.997331	no
gene11453	gene11453	LOC101890383	NW_004765946:18489-57862	male	female	OK	9.4324	9.82902	0.0594229	0.114151	0.89705	0.997331	no
gene11454	gene11454	LOC101891604	NW_004765946:18489-57862	male	female	NOTEST	0.367145	0.349083	-0.0727787	0	1	1	no
gene11455	gene11455	LOC101890958	NW_004765946:58270-67234	male	female	OK	73.8444	70.1398	-0.0742552	-0.151086	0.82475	0.997331	no
gene11456	gene11456	LOC101890783	NW_004765946:69880-72241	male	female	OK	30.4742	25.8055	-0.23991	-0.51374	0.4929	0.997331	no
gene11457	gene11457	LOC101891947	NW_004765946:90760-92543	male	female	OK	29.111	23.2966	-0.321444	-0.708675	0.40545	0.997331	no
gene11458	gene11458	LOC101892121	NW_004765946:93276-97695	male	female	NOTEST	0.668185	0.310961	-1.10351	0	1	1	no
gene11459	gene11459	LOC101891249	NW_004765946:100639-120629	male	female	OK	13.046	19.3565	0.569209	1.18443	0.1116	0.882018	no
gene1146	gene1146	LOC101893674	NW_004764053:419685-508271	male	female	OK	11.8703	15.9698	0.427996	0.382515	0.63385	0.997331	no
gene11460	gene11460	LOC101892289	NW_004765946:124622-127351	male	female	OK	5.1685	5.89678	0.190182	0.379548	0.70385	0.997331	no
gene11461	gene11461	LOC101891424	NW_004765946:128953-129470	male	female	OK	4.40343	7.18105	0.705566	1.38839	0.3927	0.997331	no
gene11462	gene11462	LOC101892458	NW_004765946:129705-131021	male	female	NOTEST	1.359	1.76273	0.375267	0	1	1	no
gene11463	gene11463	LOC101892633	NW_004765949:12992-17910	male	female	OK	3.62689	4.81447	0.408643	0.609282	0.4496	0.997331	no
gene11464	gene11464	LOC101892809	NW_004765949:49358-57304	male	female	OK	197.989	192.17	-0.043034	-0.129159	0.8957	0.997331	no
gene11465	gene11465	LOC101893438	NW_004765949:62259-67718	male	female	NOTEST	0.544669	0.0980724	-2.47346	0	1	1	no
gene11466	gene11466	LOC101892980	NW_004765949:77665-80041	male	female	OK	12.703	8.20218	-0.631093	-1.3349	0.1974	0.997331	no
gene11467	gene11467	LOC101893159	NW_004765949:86787-121143	male	female	OK	6.21368	6.30054	0.0200281	0.0317932	0.9646	0.997331	no
gene11468	gene11468	LOC101893603	NW_004765950:22875-51011	male	female	OK	9.34319	7.78056	-0.264041	-0.450643	0.51895	0.997331	no
gene11469	gene11469	LOC101893772	NW_004765952:2125-21764	male	female	OK	56.8037	42.6	-0.415133	-1.29701	0.25675	0.997331	no
gene1147	gene1147	LOC101894471	NW_004764053:419685-508271	male	female	OK	11.8233	10.3175	-0.196544	-0.3537	0.6182	0.997331	no
gene11470	gene11470	LOC101893877	NW_004765952:21961-25026	male	female	OK	21.8303	17.4455	-0.323481	-0.6485	0.38955	0.997331	no
gene11471	gene11471	LOC101894226	NW_004765954:6723-65595	male	female	OK	30.1919	90.4224	1.58252	3.20631	0.00015	0.010096	yes
gene11472	gene11472	LOC101894397	NW_004765956:100634-122790	male	female	OK	13.2823	15.6575	0.237351	0.490184	0.48275	0.997331	no
gene11473	gene11473	LOC101894825	NW_004765958:37676-143408	male	female	OK	2.21544	2.61758	0.240638	0.316085	0.72535	0.997331	no
gene11474	gene11474	LOC101895389	NW_004765959:35837-36893	male	female	NOTEST	0	0	0	0	1	1	no
gene11475	gene11475	LOC101895568	NW_004765959:81421-91756	male	female	NOTEST	0.917845	1.16166	0.339861	0	1	1	no
gene11476	gene11476	LOC101894991	NW_004765959:96304-117181	male	female	OK	153.893	155.173	0.0119444	0.0252044	0.9712	0.997331	no
gene11477	gene11477	LOC101897004	NW_004765960:33677-51202	male	female	NOTEST	0	0	0	0	1	1	no
gene11478	gene11478	LOC101895744	NW_004765960:64627-102358	male	female	OK	65.7477	71.2477	0.115904	0.213713	0.7538	0.997331	no
gene11479	gene11479	LOC101896472	NW_004765960:64627-102358	male	female	OK	12.6169	9.92445	-0.346294	-0.370293	0.63965	0.997331	no
gene1148	gene1148	LOC101894134	NW_004764053:530877-577452	male	female	OK	41.9625	80.2438	0.93529	1.84313	0.02435	0.436608	no
gene11480	gene11480	LOC101896653	NW_004765960:102458-103502	male	female	OK	279.748	293.586	0.069651	0.262093	0.83325	0.997331	no
gene11481	gene11481	LOC101896833	NW_004765960:118778-138613	male	female	OK	8.34486	7.91308	-0.0766498	-0.165214	0.819	0.997331	no
gene11482	gene11482	LOC101897180	NW_004765961:777-2063	male	female	OK	2.71312	7.11601	1.39112	3.22676	0.07685	0.780791	no
gene11483	gene11483	LOC101897357	NW_004765961:4409-6353	male	female	OK	3.52788	2.24583	-0.651552	-1.00221	0.2769	0.997331	no
gene11484	gene11484	LOC101897524	NW_004765961:7917-12122	male	female	OK	8.07341	5.82624	-0.470613	-0.874942	0.35985	0.997331	no
gene11485	gene11485	LOC101897698	NW_004765961:14714-69866	male	female	OK	2.707	4.15967	0.619771	0.9516	0.4238	0.997331	no
gene11486	gene11486	LOC101897868	NW_004765962:12426-33380	male	female	OK	8.31787	8.01931	-0.0527355	-0.0706476	0.9172	0.997331	no
gene11487	gene11487	LOC101898159	NW_004765962:46991-51607	male	female	OK	81.9296	68.2349	-0.263873	-0.622441	0.4718	0.997331	no
gene11488	gene11488	LOC101898334	NW_004765962:60884-61680	male	female	OK	35.925	52.7344	0.553753	1.32369	0.21915	0.997331	no
gene11489	gene11489	LOC101898511	NW_004765962:108084-122485	male	female	OK	50.6254	44.8401	-0.175072	-0.362312	0.6001	0.997331	no
gene1149	gene1149	LOC101893961	NW_004764053:530877-577452	male	female	OK	25.6476	29.1365	0.184001	0.189506	0.78245	0.997331	no
gene11490	gene11490	LOC101898796	NW_004765962:130119-132245	male	female	NOTEST	1.95251	1.08715	-0.84477	0	1	1	no
gene11491	gene11491	LOC101898967	NW_004765963:10768-22439	male	female	OK	580.988	725.501	0.32047	0.687124	0.32015	0.997331	no
gene11492	gene11492	LOC101899248	NW_004765964:47183-106089	male	female	OK	24.1282	24.4763	0.0206632	0.0411718	0.9535	0.997331	no
gene11493	gene11493	LOC101899430	NW_004765966:4333-5511	male	female	OK	569.53	203.299	-1.48617	-4.53957	0.0002	0.0128611	yes
gene11494	gene11494	LOC101900444	NW_004765966:29710-32390	male	female	NOTEST	0.254626	0.221489	-0.201145	0	1	1	no
gene11495	gene11495	LOC101899598	NW_004765966:83743-87356	male	female	OK	81.5075	93.8152	0.202889	0.576957	0.57455	0.997331	no
gene11496	gene11496	LOC101900621	NW_004765966:92495-93367	male	female	OK	16.4817	28.5153	0.790872	1.54552	0.0836	0.797756	no
gene11497	gene11497	LOC101899758	NW_004765966:99872-100821	male	female	OK	19.8768	30.5417	0.619694	1.27577	0.1559	0.971969	no
gene11498	gene11498	LOC101899933	NW_004765966:107301-112440	male	female	OK	339.004	487.772	0.524904	1.47818	0.1261	0.913999	no
gene11499	gene11499	LOC101900106	NW_004765966:138429-138946	male	female	OK	17.7159	5.24752	-1.75533	-3.71113	0.05	0.628196	no
gene115	gene115	LOC101892197	NW_004754940:2097086-2101283	male	female	OK	50.7732	47.2365	-0.104164	-0.242995	0.7681	0.997331	no
gene1150	gene1150	LOC101894306	NW_004764053:578725-581531	male	female	OK	18.4131	17.1583	-0.101831	-0.216262	0.80185	0.997331	no
gene11500	gene11500	LOC101900280	NW_004765966:142504-143072	male	female	OK	68.9879	15.5977	-2.14501	-6.17575	0.0003	0.0185816	yes
gene11501	gene11501	LOC101900805	NW_004765967:48458-49476	male	female	OK	5.86947	7.22721	0.300208	0.520804	0.59795	0.997331	no
gene11502	gene11502	LOC101900980	NW_004765967:99606-104085	male	female	OK	28.0116	20.6253	-0.441607	-0.906338	0.1972	0.997331	no
gene11503	gene11503	LOC101901154	NW_004765967:107356-113803	male	female	NOTEST	1.43853	0.0363428	-5.30679	0	1	1	no
gene11504	gene11504	LOC101901324	NW_004765967:113903-123245	male	female	OK	30.5642	21.1835	-0.5289	-1.09958	0.1218	0.904495	no
gene11505	gene11505	LOC101901486	NW_004765968:1349-109291	male	female	OK	8.75321	7.61337	-0.201278	-0.495336	0.60285	0.997331	no
gene11506	gene11506	LOC101887414	NW_004765969:763-7628	male	female	OK	56.3374	65.2762	0.212462	0.651842	0.5595	0.997331	no
gene11507	gene11507	LOC101901648	NW_004765969:41588-77336	male	female	OK	23.0526	19.9381	-0.2094	-0.432398	0.53105	0.997331	no
gene11508	gene11508	LOC101887522	NW_004765969:107688-128356	male	female	OK	136.566	85.2972	-0.679032	-1.37334	0.05035	0.628196	no
gene11509	gene11509	LOC101888841	NW_004765970:1505-23778	male	female	NOTEST	0.0620508	0	#NAME?	0	1	1	no
gene1151	gene1151	LOC101896320	NW_004764053:720320-865430	male	female	OK	2.96443	7.82889	1.40105	1.93599	0.0011	0.0514148	no
gene11510	gene11510	LOC101889019	NW_004765970:48829-52902	male	female	OK	5.86184	0	#NAME?	NA	5e-05	0.00388308	yes
gene11511	gene11511	LOC101887694	NW_004765970:53761-58292	male	female	OK	8.24757	7.91642	-0.0591214	-0.114535	0.8827	0.997331	no
gene11512	gene11512	LOC101887858	NW_004765970:59881-62397	male	female	OK	30.3256	21.7541	-0.479249	-1.18169	0.2275	0.997331	no
gene11513	gene11513	LOC101888208	NW_004765970:65034-67998	male	female	NOTEST	1.19759	1.80097	0.588642	0	1	1	no
gene11514	gene11514	LOC101888026	NW_004765970:65034-67998	male	female	OK	11.8139	8.47643	-0.478961	-0.769484	0.25975	0.997331	no
gene11515	gene11515	LOC101888665	NW_004765970:69102-76906	male	female	OK	11.7499	14.2791	0.281246	0.621363	0.46035	0.997331	no
gene11516	gene11516	LOC101888377	NW_004765970:69102-76906	male	female	OK	2.22303	3.24593	0.546107	0.273717	0.69495	0.997331	no
gene11517	gene11517	LOC101889197	NW_004765970:89109-89839	male	female	NOTEST	0	0	0	0	1	1	no
gene11518	gene11518	LOC101889373	NW_004765970:114241-114949	male	female	NOTEST	0	0	0	0	1	1	no
gene11519	gene11519	LOC101889547	NW_004765970:122440-122976	male	female	NOTEST	0	0	0	0	1	1	no
gene1152	gene1152	LOC101894636	NW_004764053:720320-865430	male	female	NOTEST	0.707178	0.496738	-0.509589	0	1	1	no
gene11520	gene11520	LOC101889713	NW_004765971:85234-133640	male	female	OK	2.76063	6.31845	1.19457	2.3038	0.18995	0.997331	no
gene11521	gene11521	LOC101889884	NW_004765972:81838-83807	male	female	NOTEST	1.36907	1.26821	-0.110405	0	1	1	no
gene11522	gene11522	LOC101890050	NW_004765972:114211-116248	male	female	NOTEST	0.240259	0.28728	0.257864	0	1	1	no
gene11523	gene11523	LOC101891193	NW_004765975:1561-30326	male	female	NOTEST	0.0319038	0.10745	1.75187	0	1	1	no
gene11524	gene11524	LOC101890208	NW_004765975:37138-45554	male	female	OK	415.18	416.814	0.00566717	0.0153352	0.98655	0.997331	no
gene11525	gene11525	LOC101890384	NW_004765975:67627-68540	male	female	OK	5.90462	5.83383	-0.0174025	-0.0208697	0.97805	0.997331	no
gene11526	gene11526	LOC101890675	NW_004765975:69854-73455	male	female	OK	1.20481	2.51349	1.06089	1.34581	0.19515	0.997331	no
gene11527	gene11527	LOC101890848	NW_004765975:75990-97342	male	female	OK	4.85634	4.23267	-0.198302	-0.35907	0.60725	0.997331	no
gene11528	gene11528	LOC101891020	NW_004765975:75990-97342	male	female	NOTEST	0.106747	0	#NAME?	0	1	1	no
gene11529	gene11529	LOC101891363	NW_004765975:99480-131661	male	female	OK	5.39689	4.40865	-0.29179	-0.172286	0.80805	0.997331	no
gene1153	gene1153	LOC101900589	NW_004764064:47817-69813	male	female	OK	4.01581	3.60036	-0.157549	-0.244577	0.68895	0.997331	no
gene11530	gene11530	LOC101891540	NW_004765975:99480-131661	male	female	OK	26.9743	18.2917	-0.560399	-1.04226	0.12395	0.909153	no
gene11531	gene11531	LOC101891715	NW_004765976:87340-120153	male	female	OK	2.57685	1.8065	-0.512407	-0.648741	0.278	0.997331	no
gene11532	gene11532	LOC101893997	NW_004765977:23119-98483	male	female	OK	4.21893	4.98264	0.240031	0.362463	0.66615	0.997331	no
gene11533	gene11533	LOC101892060	NW_004765977:23119-98483	male	female	OK	4.52556	3.81414	-0.246742	-0.271699	0.7231	0.997331	no
gene11534	gene11534	LOC101891884	NW_004765977:23119-98483	male	female	OK	2.51041	9.9738	1.99022	0.327391	0.5659	0.997331	no
gene11535	gene11535	LOC101892348	NW_004765977:100663-103422	male	female	OK	25.3352	19.528	-0.375599	-0.707918	0.3082	0.997331	no
gene11536	gene11536	LOC101892516	NW_004765977:103543-114999	male	female	OK	26.1884	28.3943	0.116678	0.221836	0.7504	0.997331	no
gene11537	gene11537	LOC101892981	NW_004765977:115454-118075	male	female	OK	13.3862	15.0004	0.164253	0.217426	0.80435	0.997331	no
gene11538	gene11538	LOC101892810	NW_004765977:115454-118075	male	female	OK	35.748	30.468	-0.230567	-0.344224	0.62225	0.997331	no
gene11539	gene11539	LOC101894175	NW_004765977:120014-121017	male	female	NOTEST	0.552563	0	#NAME?	0	1	1	no
gene1154	gene1154	LOC101896497	NW_004764064:72803-128885	male	female	OK	75.2792	77.0948	0.0343822	0.0726143	0.91515	0.997331	no
gene11540	gene11540	LOC101893160	NW_004765977:124731-126526	male	female	OK	40.3117	39.2504	-0.0384923	-0.0866927	0.9125	0.997331	no
gene11541	gene11541	LOC101893321	NW_004765977:126570-128528	male	female	OK	6.87143	7.10337	0.0478934	0.0760741	0.91565	0.997331	no
gene11542	gene11542	LOC101893823	NW_004765977:132151-146432	male	female	OK	58.5474	88.1637	0.59058	1.25106	0.10215	0.854213	no
gene11543	gene11543	LOC101893660	NW_004765977:132151-146432	male	female	OK	3.42289	3.71852	0.119515	0.0839638	0.9145	0.997331	no
gene11544	gene11544	LOC101893493	NW_004765977:132151-146432	male	female	OK	16.3408	13.4646	-0.279313	-0.145597	0.8373	0.997331	no
gene11545	gene11545	LOC101894344	NW_004765978:70937-83296	male	female	OK	31.1111	39.4963	0.34429	0.755524	0.32655	0.997331	no
gene11546	gene11546	LOC101894506	NW_004765978:90295-129274	male	female	OK	4.78456	3.91203	-0.290469	-0.461365	0.59935	0.997331	no
gene11547	gene11547	LOC101894668	NW_004765980:20075-70626	male	female	OK	4.54855	2.96256	-0.618565	-1.10135	0.1466	0.961711	no
gene11548	gene11548	LOC101894826	NW_004765981:22774-23519	male	female	OK	9.94174	0	#NAME?	NA	5e-05	0.00388308	yes
gene11549	gene11549	LOC101894992	NW_004765982:3755-115933	male	female	OK	49.5402	45.2627	-0.130278	-0.277513	0.6965	0.997331	no
gene1155	gene1155	LOC101900768	NW_004764064:138182-142809	male	female	NOTEST	0.196298	0	#NAME?	0	1	1	no
gene11550	gene11550	LOC101895155	NW_004765985:12073-16829	male	female	OK	7.79519	7.4333	-0.0685826	-0.184774	0.92855	0.997331	no
gene11551	gene11551	LOC101895617	NW_004765987:52313-52571	male	female	NOTEST	0	0	0	0	1	1	no
gene11552	gene11552	LOC101895792	NW_004765987:61741-89438	male	female	OK	4.87489	2.73332	-0.834715	-1.27648	0.0669	0.730186	no
gene11553	gene11553	LOC101895438	NW_004765987:99819-119499	male	female	OK	65.7573	66.2611	0.0110116	0.0268522	0.97295	0.997331	no
gene11555	gene11555	LOC101895965	NW_004765988:93908-94498	male	female	OK	3.61322	3.75033	0.0537359	0.0845367	0.95	0.997331	no
gene11556	gene11556	LOC101896246	NW_004765989:48608-49784	male	female	OK	45.772	26.9938	-0.761839	-2.33363	0.06545	0.72193	no
gene11557	gene11557	LOC101896595	NW_004765991:51646-96249	male	female	OK	29.9989	31.789	0.0836199	0.183211	0.8058	0.997331	no
gene11558	gene11558	LOC101896416	NW_004765991:105128-106802	male	female	OK	16.1825	14.6205	-0.146441	-0.278103	0.7141	0.997331	no
gene11559	gene11559	LOC101896778	NW_004765992:14599-38038	male	female	OK	24.0894	20.2367	-0.25143	-0.601355	0.54485	0.997331	no
gene1156	gene1156	LOC101900944	NW_004764064:182300-183384	male	female	NOTEST	0	0	0	0	1	1	no
gene11560	gene11560	LOC101896947	NW_004765992:43096-58518	male	female	OK	40.5643	36.1143	-0.167639	-0.310516	0.63805	0.997331	no
gene11561	gene11561	LOC101897525	NW_004765992:59725-61111	male	female	OK	1.08232	2.19889	1.02265	1.1022	0.1905	0.997331	no
gene11562	gene11562	LOC101897358	NW_004765992:62908-63293	male	female	OK	47.5985	86.0254	0.853848	3.36349	0.07435	0.769885	no
gene11563	gene11563	LOC101897699	NW_004765992:64974-78863	male	female	OK	20.7976	25.5741	0.298268	0.629514	0.4115	0.997331	no
gene11564	gene11564	LOC101897869	NW_004765995:29730-34149	male	female	OK	19.8524	26.4994	0.416647	0.916096	0.3844	0.997331	no
gene11565	gene11565	LOC101898034	NW_004765997:68558-119838	male	female	OK	7.41547	9.67258	0.383362	0.863353	0.40145	0.997331	no
gene11566	gene11566	LOC101898210	NW_004765999:24128-50744	male	female	OK	9.08755	7.01551	-0.373344	-0.623455	0.39175	0.997331	no
gene11567	gene11567	LOC101898679	NW_004766000:17717-132942	male	female	OK	9.41013	10.4863	0.156214	0.271848	0.764	0.997331	no
gene11568	gene11568	LOC101898382	NW_004766000:17717-132942	male	female	OK	44.427	47.1711	0.0864651	0.120797	0.85735	0.997331	no
gene11569	gene11569	LOC101900865	NW_004766001:3297-3671	male	female	NOTEST	0	0	0	0	1	1	no
gene1157	gene1157	LOC101901123	NW_004764064:193791-195937	male	female	OK	4.70113	5.2846	0.168785	0.331666	0.7712	0.997331	no
gene11570	gene11570	LOC101901039	NW_004766001:5699-6223	male	female	NOTEST	0	0.655934	Inf	0	1	1	no
gene11571	gene11571	LOC101901209	NW_004766001:9076-14766	male	female	NOTEST	0	0.121855	Inf	0	1	1	no
gene11572	gene11572	LOC101901373	NW_004766001:16251-18845	male	female	NOTEST	0	0	0	0	1	1	no
gene11573	gene11573	LOC101901537	NW_004766001:25730-27928	male	female	NOTEST	0	0	0	0	1	1	no
gene11574	gene11574	LOC101901708	NW_004766001:32034-34232	male	female	NOTEST	0.327237	0.0682573	-2.26128	0	1	1	no
gene11575	gene11575	LOC101887243	NW_004766001:34313-38786	male	female	NOTEST	0.0842864	0	#NAME?	0	1	1	no
gene11576	gene11576	LOC101887415	NW_004766001:39057-39921	male	female	NOTEST	0	0	0	0	1	1	no
gene11577	gene11577	LOC101887590	NW_004766001:39992-42270	male	female	NOTEST	0	0	0	0	1	1	no
gene11578	gene11578	LOC101887755	NW_004766001:42366-43755	male	female	NOTEST	0	0	0	0	1	1	no
gene11579	gene11579	LOC101887918	NW_004766001:46613-47642	male	female	NOTEST	0	0	0	0	1	1	no
gene1158	gene1158	LOC101896677	NW_004764064:198643-222443	male	female	OK	27.8931	25.9945	-0.101705	-0.179767	0.7816	0.997331	no
gene11580	gene11580	LOC101888090	NW_004766001:49165-50023	male	female	NOTEST	0	0	0	0	1	1	no
gene11581	gene11581	LOC101898845	NW_004766001:51493-52263	male	female	OK	11.8644	0	#NAME?	NA	5e-05	0.00388308	yes
gene11582	gene11582	LOC101899026	NW_004766001:55268-58254	male	female	OK	13.6334	14.1537	0.0540397	0.117641	0.8885	0.997331	no
gene11583	gene11583	LOC101899197	NW_004766001:61734-71161	male	female	OK	41.7923	40.9884	-0.0280235	-0.0591403	0.9339	0.997331	no
gene11584	gene11584	LOC101899706	NW_004766001:74059-75257	male	female	OK	49.1212	49.3153	0.00568945	0.0162975	0.98735	0.997331	no
gene11585	gene11585	LOC101888267	NW_004766001:77392-88777	male	female	OK	19.1537	16.5481	-0.210957	-0.430348	0.5224	0.997331	no
gene11586	gene11586	LOC101899879	NW_004766001:90634-120806	male	female	OK	14.2346	12.5458	-0.182197	-0.376909	0.58995	0.997331	no
gene11587	gene11587	LOC101888439	NW_004766003:63579-115170	male	female	OK	2.67866	2.36741	-0.178204	-0.198288	0.74745	0.997331	no
gene11588	gene11588	LOC101888783	NW_004766004:3544-126897	male	female	OK	19.5888	19.3152	-0.0202941	-0.0427774	0.95595	0.997331	no
gene11589	gene11589	LOC101888606	NW_004766004:3544-126897	male	female	NOTEST	0.48818	0.43298	-0.173114	0	1	1	no
gene1159	gene1159	LOC101897080	NW_004764064:230254-231685	male	female	OK	37.597	41.0676	0.127381	0.342071	0.7313	0.997331	no
gene11590	gene11590	LOC101888960	NW_004766005:31319-42848	male	female	NOTEST	0.41671	0.440604	0.0804395	0	1	1	no
gene11591	gene11591	LOC101889143	NW_004766008:9074-13513	male	female	OK	28.6265	25.462	-0.169005	-0.427577	0.68235	0.997331	no
gene11592	gene11592	LOC101889319	NW_004766008:14962-27484	male	female	OK	17.7637	15.999	-0.150956	-0.284413	0.6858	0.997331	no
gene11593	gene11593	LOC101889602	NW_004766008:31024-42192	male	female	NOTEST	0.740734	0.596486	-0.312468	0	1	1	no
gene11594	gene11594	LOC101889771	NW_004766008:47276-71000	male	female	NOTEST	0	0	0	0	1	1	no
gene11595	gene11595	LOC101889942	NW_004766008:80093-93663	male	female	NOTEST	0	0	0	0	1	1	no
gene11596	gene11596	LOC101890107	NW_004766009:76224-77755	male	female	NOTEST	1.5045	1.15498	-0.381418	0	1	1	no
gene11597	gene11597	LOC101890269	NW_004766009:81470-83086	male	female	NOTEST	0.841425	0.983184	0.224627	0	1	1	no
gene11598	gene11598	LOC101890444	NW_004766009:86169-87961	male	female	OK	1.66275	2.55919	0.622113	1.01448	0.3788	0.997331	no
gene11599	gene11599	LOC101890612	NW_004766009:93575-95092	male	female	OK	1.85874	2.68381	0.529956	0.885386	0.448	0.997331	no
gene116	gene116	LOC101892364	NW_004754940:2105871-2108993	male	female	OK	2.71827	3.08193	0.181146	0.25888	0.77395	0.997331	no
gene1160	gene1160	LOC101897262	NW_004764064:237516-239370	male	female	OK	289.497	327.661	0.178656	0.375608	0.59035	0.997331	no
gene11600	gene11600	LOC101890784	NW_004766010:88949-90962	male	female	OK	1.55284	2.15906	0.475492	0.680051	0.45185	0.997331	no
gene11601	gene11601	LOC101891304	NW_004766011:49498-49886	male	female	NOTEST	0	0	0	0	1	1	no
gene11602	gene11602	LOC101890959	NW_004766011:51021-52616	male	female	OK	30.1491	36.2301	0.265073	0.643678	0.4723	0.997331	no
gene11603	gene11603	LOC101891132	NW_004766011:61612-66173	male	female	OK	6.83354	6.33113	-0.11017	-0.201708	0.77685	0.997331	no
gene11604	gene11604	LOC101891833	NW_004766012:21916-22500	male	female	NOTEST	0	0.28046	Inf	0	1	1	no
gene11605	gene11605	LOC101891481	NW_004766012:37326-38005	male	female	OK	13.7447	9.4952	-0.533603	-1.11627	0.36985	0.997331	no
gene11606	gene11606	LOC101892008	NW_004766012:49904-50648	male	female	NOTEST	0	0	0	0	1	1	no
gene11607	gene11607	LOC101892181	NW_004766012:66088-66535	male	female	NOTEST	0.309727	0	#NAME?	0	1	1	no
gene11608	gene11608	LOC101891663	NW_004766012:84110-85157	male	female	OK	14.1064	6.80217	-1.05229	-1.85755	0.03345	0.5109	no
gene11609	gene11609	LOC101892349	NW_004766012:88939-89401	male	female	NOTEST	0	0	0	0	1	1	no
gene1161	gene1161	LOC101897550	NW_004764064:250158-261488	male	female	NOTEST	1.43135	1.67655	0.228118	0	1	1	no
gene11610	gene11610	LOC101892517	NW_004766012:94589-95084	male	female	NOTEST	0	0	0	0	1	1	no
gene11611	gene11611	LOC101892691	NW_004766012:99359-99848	male	female	NOTEST	0	0	0	0	1	1	no
gene11612	gene11612	LOC101893878	NW_004766014:934-21320	male	female	OK	10.62	7.18034	-0.564662	-1.00288	0.1168	0.894699	no
gene11613	gene11613	LOC101892868	NW_004766014:47966-48899	male	female	NOTEST	0.554166	1.98618	1.8416	0	1	1	no
gene11614	gene11614	LOC101893037	NW_004766014:73095-84855	male	female	OK	15.9997	11.1035	-0.527033	-1.05984	0.12905	0.925347	no
gene11615	gene11615	LOC101893439	NW_004766014:86351-90636	male	female	OK	8.69336	9.91785	0.190114	0.34367	0.61765	0.997331	no
gene11616	gene11616	LOC101893604	NW_004766014:94178-107130	male	female	OK	6.60553	6.74712	0.0305973	0.0506931	0.94115	0.997331	no
gene11617	gene11617	LOC101894053	NW_004766015:81667-82679	male	female	OK	73.2401	40.317	-0.861243	-1.80173	0.0158	0.337959	no
gene11618	gene11618	LOC101894227	NW_004766016:59347-106393	male	female	NOTEST	0.526888	0.463718	-0.184247	0	1	1	no
gene11619	gene11619	LOC101894722	NW_004766017:35341-37865	male	female	NOTEST	1.83286	0.166019	-3.46467	0	1	1	no
gene1162	gene1162	LOC101897722	NW_004764064:265429-268777	male	female	OK	23.5597	25.4717	0.112578	0.275832	0.7833	0.997331	no
gene11620	gene11620	LOC101894883	NW_004766017:37912-41399	male	female	NOTEST	0.658287	0	#NAME?	0	1	1	no
gene11621	gene11621	LOC101894398	NW_004766017:60647-96592	male	female	OK	84.2525	67.36	-0.322828	-0.802311	0.33855	0.997331	no
gene11622	gene11622	LOC101894564	NW_004766017:116848-134762	male	female	OK	1.99058	0.363592	-2.4528	-2.3369	0.05055	0.628361	no
gene11623	gene11623	LOC101895217	NW_004766018:1588-3397	male	female	NOTEST	1.59363	1.11108	-0.520354	0	1	1	no
gene11624	gene11624	LOC101895046	NW_004766018:4351-28759	male	female	OK	66.8882	62.0633	-0.108011	-0.238904	0.73595	0.997331	no
gene11625	gene11625	LOC101895390	NW_004766019:1218-93437	male	female	OK	131.712	93.7415	-0.490632	-1.04877	0.13815	0.944024	no
gene11626	gene11626	LOC101896654	NW_004766019:102320-115276	male	female	OK	2.37233	0.921246	-1.36465	-1.85552	0.0607	0.691679	no
gene11627	gene11627	LOC101896473	NW_004766019:128950-136260	male	female	OK	6.06394	0	#NAME?	NA	5e-05	0.00388308	yes
gene11628	gene11628	LOC101897005	NW_004766020:453-7828	male	female	OK	2.5337	2.9873	0.237597	0.347221	0.7992	0.997331	no
gene11629	gene11629	LOC101896834	NW_004766020:31509-32313	male	female	OK	1.59629	2.59687	0.702049	0.948545	0.4268	0.997331	no
gene1163	gene1163	LOC101897890	NW_004764064:277482-331476	male	female	OK	21.9164	19.1343	-0.195847	-0.471206	0.5822	0.997331	no
gene11630	gene11630	LOC101897181	NW_004766020:34831-36369	male	female	NOTEST	0	0	0	0	1	1	no
gene11631	gene11631	LOC101897359	NW_004766020:40170-67416	male	female	OK	4.17213	4.39466	0.0749658	0.116147	0.87575	0.997331	no
gene11632	gene11632	LOC101897526	NW_004766020:113511-122742	male	female	NOTEST	1.42494	1.03097	-0.466898	0	1	1	no
gene11633	gene11633	LOC101897700	NW_004766022:4605-90676	male	female	OK	345.442	309.659	-0.157759	-0.320241	0.63375	0.997331	no
gene11634	gene11634	LOC101898211	NW_004766022:94498-102586	male	female	OK	11.7054	13.8759	0.245408	0.539049	0.63705	0.997331	no
gene11635	gene11635	LOC101898383	NW_004766022:105404-113248	male	female	OK	21.5864	27.1548	0.331086	0.467647	0.4802	0.997331	no
gene11636	gene11636	LOC101898680	NW_004766022:116022-119293	male	female	OK	226.259	251.431	0.152191	0.323147	0.64105	0.997331	no
gene11637	gene11637	LOC101898968	NW_004766022:119318-130833	male	female	NOTEST	0.526348	0.541084	0.0398358	0	1	1	no
gene11638	gene11638	LOC101899316	NW_004766025:2006-2519	male	female	NOTEST	2.00217	1.01266	-0.983412	0	1	1	no
gene11639	gene11639	LOC101899142	NW_004766025:9576-20064	male	female	OK	3.28611	7.49025	1.18863	2.03993	0.05435	0.656965	no
gene1164	gene1164	LOC101898057	NW_004764064:367017-368191	male	female	OK	7.9333	16.9808	1.09791	2.68005	0.09215	0.818967	no
gene11640	gene11640	LOC101899492	NW_004766025:38661-53787	male	female	NOTEST	0.812278	0.828183	0.0279765	0	1	1	no
gene11641	gene11641	LOC101899652	NW_004766026:21102-37212	male	female	OK	33.934	28.7341	-0.239972	-0.581749	0.49085	0.997331	no
gene11642	gene11642	LOC101899989	NW_004766026:42063-52490	male	female	OK	7.06977	7.36962	0.0599279	0.13309	0.89255	0.997331	no
gene11643	gene11643	LOC101899820	NW_004766026:42063-52490	male	female	NOTEST	0.642909	0.84982	0.402544	0	1	1	no
gene11644	gene11644	LOC101900164	NW_004766026:54315-56287	male	female	OK	337.201	372.652	0.144221	0.358275	0.65525	0.997331	no
gene11645	gene11645	LOC101900338	NW_004766026:60972-63691	male	female	OK	13.3749	15.338	0.197586	0.431723	0.6088	0.997331	no
gene11646	gene11646	LOC101900866	NW_004766026:68236-75971	male	female	OK	25.7624	22.0229	-0.226262	-0.515561	0.51335	0.997331	no
gene11647	gene11647	LOC101901040	NW_004766026:78857-81458	male	female	NOTEST	0.458517	0.606507	0.403549	0	1	1	no
gene11648	gene11648	LOC101900509	NW_004766026:85396-87528	male	female	OK	7.91372	9.60177	0.278946	0.572167	0.54825	0.997331	no
gene11649	gene11649	LOC101901210	NW_004766026:88957-90804	male	female	OK	3.82553	3.96226	0.0506663	0.0824965	0.93065	0.997331	no
gene1165	gene1165	LOC101898236	NW_004764064:369991-386378	male	female	OK	27.9253	24.3914	-0.195198	-0.46976	0.5735	0.997331	no
gene11650	gene11650	LOC101900687	NW_004766026:90831-92462	male	female	OK	1.6129	2.01667	0.322321	0.38854	0.63295	0.997331	no
gene11651	gene11651	LOC101901374	NW_004766026:94272-114855	male	female	OK	7.38817	5.43731	-0.442326	-0.816796	0.3605	0.997331	no
gene11652	gene11652	LOC101901538	NW_004766026:116498-121928	male	female	OK	4.35246	1.90315	-1.19344	-1.94837	0.24885	0.997331	no
gene11653	gene11653	LOC101888440	NW_004766030:21157-21589	male	female	NOTEST	0.75501	0.397904	-0.924076	0	1	1	no
gene11654	gene11654	LOC101888607	NW_004766030:32010-66072	male	female	NOTEST	1.52184	1.00833	-0.59385	0	1	1	no
gene11655	gene11655	LOC101901709	NW_004766030:79350-95314	male	female	OK	654.226	626.177	-0.063218	-0.135393	0.8446	0.997331	no
gene11656	gene11656	LOC101887756	NW_004766030:97833-99699	male	female	OK	21.6372	22.2966	0.0433138	0.108857	0.9471	0.997331	no
gene11657	gene11657	LOC101887591	NW_004766030:97833-99699	male	female	OK	4.75228	6.73367	0.502773	0.392157	0.5028	0.997331	no
gene11658	gene11658	LOC101887919	NW_004766030:100432-102565	male	female	OK	10.0084	11.5073	0.201337	0.507881	0.64665	0.997331	no
gene11659	gene11659	LOC101888091	NW_004766030:103691-106027	male	female	OK	5.98844	5.09251	-0.233803	-0.417118	0.66255	0.997331	no
gene1166	gene1166	LOC101898408	NW_004764064:394062-462711	male	female	OK	27.6785	27.5915	-0.0045433	-0.0108804	0.9915	0.997331	no
gene11660	gene11660	LOC101888268	NW_004766030:106373-108500	male	female	OK	22.9675	23.8007	0.0514112	0.110076	0.8992	0.997331	no
gene11661	gene11661	LOC101888784	NW_004766031:22222-128863	male	female	OK	8.09033	8.36558	0.0482661	0.0839827	0.90155	0.997331	no
gene11662	gene11662	LOC101888961	NW_004766032:1592-7781	male	female	OK	5.09005	6.04181	0.247301	0.356217	0.6122	0.997331	no
gene11663	gene11663	LOC101889260	NW_004766032:9233-10723	male	female	OK	2.3719	1.94857	-0.283632	-0.384238	0.68935	0.997331	no
gene11664	gene11664	LOC101889435	NW_004766032:14043-20507	male	female	OK	14.5956	13.5795	-0.104103	-0.215289	0.77915	0.997331	no
gene11665	gene11665	LOC101889603	NW_004766032:23043-33768	male	female	OK	54.8119	59.4012	0.116002	0.290839	0.72615	0.997331	no
gene11666	gene11666	LOC101890613	NW_004766032:23043-33768	male	female	NOTEST	0.217616	0.307809	0.500246	0	1	1	no
gene11667	gene11667	LOC101890108	NW_004766032:35885-37522	male	female	OK	6.92819	6.49525	-0.0930935	-0.195068	0.85715	0.997331	no
gene11668	gene11668	LOC101890785	NW_004766032:38232-59715	male	female	OK	28.4111	23.9153	-0.248522	-0.466197	0.4618	0.997331	no
gene11669	gene11669	LOC101890270	NW_004766032:38232-59715	male	female	OK	6.99806	3.10782	-1.17105	-0.380644	0.65145	0.997331	no
gene1167	gene1167	LOC101898582	NW_004764064:468360-470173	male	female	OK	11.2575	9.92111	-0.182313	-0.447712	0.7746	0.997331	no
gene11670	gene11670	LOC101890960	NW_004766032:65265-66708	male	female	OK	42.8578	16.2369	-1.40028	-6.9764	0.119	0.90124	no
gene11671	gene11671	LOC101891133	NW_004766032:67358-68779	male	female	OK	10.2115	7.69772	-0.407694	-0.795754	0.41685	0.997331	no
gene11672	gene11672	LOC101891305	NW_004766032:69973-72377	male	female	NOTEST	1.01398	1.24153	0.292091	0	1	1	no
gene11673	gene11673	LOC101890445	NW_004766032:72928-73903	male	female	OK	8.66044	8.68043	0.00332691	0.00624924	0.9874	0.997331	no
gene11674	gene11674	LOC101891482	NW_004766032:75288-76900	male	female	NOTEST	0	0.220449	Inf	0	1	1	no
gene11675	gene11675	LOC101891664	NW_004766033:31551-39386	male	female	OK	15.7089	16.0733	0.033088	0.0695909	0.9213	0.997331	no
gene11676	gene11676	LOC101891834	NW_004766033:46609-60004	male	female	OK	14.3459	12.9327	-0.14962	-0.283513	0.6863	0.997331	no
gene11677	gene11677	LOC101892350	NW_004766033:61147-70125	male	female	OK	22.73	27.7114	0.285881	0.691475	0.40185	0.997331	no
gene11678	gene11678	LOC101892811	NW_004766033:80955-83924	male	female	NOTEST	0.72677	0.678754	-0.0986097	0	1	1	no
gene11679	gene11679	LOC101892518	NW_004766033:88231-101636	male	female	OK	70.5218	59.9112	-0.235242	-0.404687	0.5495	0.997331	no
gene1168	gene1168	LOC101901289	NW_004764064:471065-472854	male	female	NOTEST	0.811288	1.24582	0.618808	0	1	1	no
gene11680	gene11680	LOC101892982	NW_004766035:71384-84450	male	female	NOTEST	0	0	0	0	1	1	no
gene11681	gene11681	LOC101893161	NW_004766035:112909-117417	male	female	OK	20.3813	19.4717	-0.0658678	-0.141332	0.8926	0.997331	no
gene11682	gene11682	LOC101893322	NW_004766036:51669-77997	male	female	OK	5.78955	3.60827	-0.682145	-1.17979	0.4222	0.997331	no
gene11684	gene11684	LOC101893494	NW_004766037:15851-61247	male	female	OK	29.3587	50.2652	0.775773	1.79363	0.0353	0.525647	no
gene11685	gene11685	LOC101893661	NW_004766037:79742-88489	male	female	OK	16.2116	22.6573	0.482946	1.05282	0.26105	0.997331	no
gene11686	gene11686	LOC101893941	NW_004766038:42430-89449	male	female	OK	55.9922	57.3946	0.0356896	0.121691	0.9399	0.997331	no
gene11687	gene11687	LOC101894115	NW_004766039:12355-67611	male	female	NOTEST	0.803237	0.641819	-0.323659	0	1	1	no
gene11688	gene11688	LOC101894283	NW_004766040:3984-4535	male	female	NOTEST	0	0	0	0	1	1	no
gene11689	gene11689	LOC101894447	NW_004766040:8153-8793	male	female	NOTEST	0	0	0	0	1	1	no
gene1169	gene1169	LOC101898753	NW_004764064:479392-481200	male	female	NOTEST	0.943587	2.59789	1.46111	0	1	1	no
gene11690	gene11690	LOC101894610	NW_004766040:12017-12620	male	female	NOTEST	0	0	0	0	1	1	no
gene11691	gene11691	LOC101894768	NW_004766040:16628-18318	male	female	NOTEST	0	0	0	0	1	1	no
gene11692	gene11692	LOC101894932	NW_004766040:22061-22713	male	female	NOTEST	0	0	0	0	1	1	no
gene11693	gene11693	LOC101895095	NW_004766040:29321-29959	male	female	NOTEST	0	0	0	0	1	1	no
gene11694	gene11694	LOC101895268	NW_004766041:4088-4634	male	female	OK	22.8828	20.1465	-0.183734	-0.5539	0.76535	0.997331	no
gene11695	gene11695	LOC101895439	NW_004766041:20552-21067	male	female	OK	4.31033	17.1126	1.98919	4.57909	0.0441	0.588822	no
gene11696	gene11696	LOC101895618	NW_004766041:25632-27827	male	female	OK	5.85113	13.2613	1.18044	2.69886	0.2034	0.997331	no
gene11697	gene11697	LOC101896090	NW_004766041:31870-32523	male	female	NOTEST	0	0	0	0	1	1	no
gene11698	gene11698	LOC101896247	NW_004766041:43555-44202	male	female	NOTEST	0	1.3953	Inf	0	1	1	no
gene11699	gene11699	LOC101895793	NW_004766041:51175-51788	male	female	OK	7.48428	11.6357	0.636627	1.51475	0.3602	0.997331	no
gene117	gene117	LOC101897544	NW_004754940:2111287-2115906	male	female	NOTEST	0.398218	0.446809	0.166101	0	1	1	no
gene1170	gene1170	LOC101901449	NW_004764064:488555-508865	male	female	OK	1.03681	2.22043	1.09868	1.13449	0.1028	0.854213	no
gene11700	gene11700	LOC101895966	NW_004766041:60794-61319	male	female	OK	7.02251	3.73349	-0.911463	-2.04972	0.42695	0.997331	no
gene11701	gene11701	LOC101896417	NW_004766041:117418-118930	male	female	NOTEST	0.705519	0.400978	-0.815163	0	1	1	no
gene11702	gene11702	LOC101896596	NW_004766043:82266-90434	male	female	OK	4.10394	4.04557	-0.020667	-0.0299701	0.96935	0.997331	no
gene11703	gene11703	LOC101896779	NW_004766044:17163-115708	male	female	OK	57.3632	109.892	0.937882	3.55089	0.0422	0.5741	no
gene11704	gene11704	LOC101896948	NW_004766046:86465-124781	male	female	OK	10.837	11.1623	0.0426756	0.0988961	0.92345	0.997331	no
gene11705	gene11705	LOC101897124	NW_004766047:1923-3145	male	female	OK	2.61964	1.81586	-0.528718	-0.676507	0.4528	0.997331	no
gene11706	gene11706	LOC101898275	NW_004766047:3730-4889	male	female	OK	3.0444	2.41781	-0.332459	-0.484919	0.6292	0.997331	no
gene11707	gene11707	LOC101897929	NW_004766047:5435-7905	male	female	OK	7.06137	7.09849	0.00756453	0.014781	0.98995	0.997331	no
gene11708	gene11708	LOC101897306	NW_004766047:7947-30136	male	female	OK	63.7263	53.2128	-0.260115	-0.532027	0.4401	0.997331	no
gene11709	gene11709	LOC101898097	NW_004766047:46111-91188	male	female	OK	4.87768	4.79067	-0.0259665	-0.036964	0.95635	0.997331	no
gene1171	gene1171	LOC101898866	NW_004764064:512404-524744	male	female	OK	54.4131	22.8479	-1.25189	-2.93723	0.00235	0.0885284	no
gene11713	gene11713	LOC101893096	NW_004766051:3197-17590	male	female	OK	7.85971	7.62114	-0.0444691	-0.0830363	0.92765	0.997331	no
gene11714	gene11714	LOC101893270	NW_004766051:20283-21636	male	female	NOTEST	0.125882	0.0898472	-0.48653	0	1	1	no
gene11715	gene11715	LOC101893440	NW_004766051:24448-32857	male	female	OK	61.7511	31.3443	-0.978261	-2.34884	0.0076	0.207939	no
gene11716	gene11716	LOC101898797	NW_004766051:35803-37226	male	female	OK	48.4029	41.3074	-0.228693	-0.596861	0.528	0.997331	no
gene11717	gene11717	LOC101893605	NW_004766051:40738-54414	male	female	OK	7.65187	9.24863	0.273427	0.271272	0.72965	0.997331	no
gene11718	gene11718	LOC101898969	NW_004766051:40738-54414	male	female	OK	38.5559	22.7665	-0.760042	-1.11356	0.1352	0.938326	no
gene11719	gene11719	LOC101893773	NW_004766051:57378-62094	male	female	OK	4.33574	6.89082	0.668399	1.21451	0.18825	0.997331	no
gene1172	gene1172	LOC101901613	NW_004764064:552076-568654	male	female	OK	5.60152	4.78726	-0.226621	-0.366736	0.6227	0.997331	no
gene11720	gene11720	LOC101899143	NW_004766051:67736-72375	male	female	OK	12.499	15.3994	0.301057	0.661787	0.4881	0.997331	no
gene11721	gene11721	LOC101893942	NW_004766051:74230-76863	male	female	NOTEST	0.472486	1.12126	1.24678	0	1	1	no
gene11722	gene11722	LOC101894116	NW_004766051:577878-578799	male	female	NOTEST	1.17039	0	#NAME?	0	1	1	no
gene11723	gene11723	LOC101894284	NW_004766051:637910-657425	male	female	OK	1.83002	1.67004	-0.131982	-0.170486	0.7597	0.997331	no
gene11724	gene11724	LOC101899317	NW_004766051:705338-754530	male	female	OK	24.616	41.344	0.74808	1.61194	0.03235	0.500929	no
gene11725	gene11725	LOC101899493	NW_004766051:757779-758280	male	female	OK	36.9104	25.0938	-0.556697	-1.72245	0.28485	0.997331	no
gene11726	gene11726	LOC101899821	NW_004766051:761933-764351	male	female	NOTEST	1.76872	2.47497	0.484708	0	1	1	no
gene11727	gene11727	LOC101899990	NW_004766051:766218-767235	male	female	OK	344.242	353.021	0.0363285	0.106699	0.91005	0.997331	no
gene11728	gene11728	LOC101900339	NW_004766051:767401-769585	male	female	OK	6.30528	3.19861	-0.979115	-0.828972	0.34985	0.997331	no
gene11729	gene11729	LOC101900165	NW_004766051:767401-769585	male	female	OK	4.7367	3.0352	-0.642094	-0.755924	0.28325	0.997331	no
gene1173	gene1173	LOC101901780	NW_004764064:605462-607615	male	female	NOTEST	0.0362925	0	#NAME?	0	1	1	no
gene11730	gene11730	LOC101900510	NW_004766051:769690-770704	male	female	OK	6.87613	5.68942	-0.273315	-0.507779	0.6474	0.997331	no
gene11731	gene11731	LOC101894448	NW_004766051:812003-815581	male	female	NOTEST	0.060723	0.277415	2.19173	0	1	1	no
gene11732	gene11732	LOC101894611	NW_004766051:816007-826183	male	female	OK	12.5237	13.8511	0.145343	0.357823	0.6705	0.997331	no
gene11733	gene11733	LOC101900688	NW_004766051:827446-830477	male	female	OK	7.43602	7.26877	-0.0328189	-0.0669211	0.9396	0.997331	no
gene11734	gene11734	LOC101900867	NW_004766051:830630-832225	male	female	OK	4.54399	4.2254	-0.104872	-0.171986	0.8405	0.997331	no
gene11735	gene11735	LOC101894769	NW_004766051:832592-833234	male	female	OK	6.23572	4.79701	-0.378421	-0.766799	0.62375	0.997331	no
gene11736	gene11736	LOC101901041	NW_004766051:833302-834979	male	female	OK	5.06838	4.29965	-0.237304	-0.380509	0.64245	0.997331	no
gene11737	gene11737	LOC101901211	NW_004766051:838022-898706	male	female	OK	14.699	13.5629	-0.116051	-0.232832	0.73595	0.997331	no
gene11738	gene11738	LOC101894933	NW_004766051:901806-907516	male	female	NOTEST	0.368605	0.368926	0.00125512	0	1	1	no
gene11739	gene11739	LOC101901597	NW_004766051:910445-912508	male	female	OK	5.81022	5.51646	-0.0748504	-0.132791	0.87485	0.997331	no
gene1174	gene1174	LOC101899046	NW_004764064:660110-662808	male	female	OK	27.9336	31.5201	0.174275	0.377929	0.63835	0.997331	no
gene11740	gene11740	LOC101901766	NW_004766051:912865-915891	male	female	OK	1.1867	1.95892	0.723113	0.968457	0.2285	0.997331	no
gene11741	gene11741	LOC101887302	NW_004766051:917430-918121	male	female	OK	7.85522	8.49124	0.112325	0.215203	0.8503	0.997331	no
gene11742	gene11742	LOC101887469	NW_004766051:919150-922248	male	female	OK	38.149	29.7449	-0.359002	-0.751899	0.28795	0.997331	no
gene11743	gene11743	LOC101887646	NW_004766051:923144-925282	male	female	OK	8.07135	7.47172	-0.111368	-0.252612	0.8136	0.997331	no
gene11744	gene11744	LOC101895096	NW_004766051:926064-933350	male	female	OK	1.19474	2.56877	1.10438	1.73585	0.03075	0.492781	no
gene11745	gene11745	LOC101895269	NW_004766051:937301-943854	male	female	NOTEST	0.0225277	0	#NAME?	0	1	1	no
gene11746	gene11746	LOC101895440	NW_004766051:1210314-1236161	male	female	NOTEST	0.130259	0.370852	1.50946	0	1	1	no
gene11747	gene11747	LOC101887812	NW_004766051:1286862-1287919	male	female	OK	427.425	424.862	-0.00867568	-0.0391842	0.97955	0.997331	no
gene11748	gene11748	LOC101895619	NW_004766051:1299618-1301182	male	female	NOTEST	0	0.550684	Inf	0	1	1	no
gene11749	gene11749	LOC101887975	NW_004766051:1303956-1304976	male	female	NOTEST	0	0.610109	Inf	0	1	1	no
gene1175	gene1175	LOC101899215	NW_004764064:669137-670562	male	female	OK	35.8733	32.1892	-0.156336	-0.332979	0.674	0.997331	no
gene11750	gene11750	LOC101895794	NW_004766051:1308461-1309391	male	female	NOTEST	0	0.289917	Inf	0	1	1	no
gene11751	gene11751	LOC101888147	NW_004766051:1313078-1314186	male	female	NOTEST	0.526359	1.16123	1.14154	0	1	1	no
gene11752	gene11752	LOC101895967	NW_004766051:1321489-1324638	male	female	OK	3.26436	6.23551	0.933706	1.81314	0.2168	0.997331	no
gene11753	gene11753	LOC101888320	NW_004766051:1327190-1328311	male	female	NOTEST	0	0	0	0	1	1	no
gene11754	gene11754	LOC101888494	NW_004766051:1332568-1338468	male	female	OK	15.8759	11.6275	-0.449295	-0.922567	0.3944	0.997331	no
gene11755	gene11755	LOC101888666	NW_004766051:1342657-1343778	male	female	NOTEST	0	0	0	0	1	1	no
gene11756	gene11756	LOC101888842	NW_004766051:1349396-1353343	male	female	OK	13.8741	17.6107	0.344057	0.741059	0.4673	0.997331	no
gene11757	gene11757	LOC101889020	NW_004766051:1362086-1365491	male	female	NOTEST	0.576005	1.18424	1.0398	0	1	1	no
gene11758	gene11758	LOC101896130	NW_004766051:1376433-1380567	male	female	NOTEST	0	0	0	0	1	1	no
gene11759	gene11759	LOC101889198	NW_004766051:1388263-1396586	male	female	OK	36.3387	26.3781	-0.46217	-1.31973	0.25595	0.997331	no
gene1176	gene1176	LOC101899394	NW_004764064:685087-696529	male	female	OK	5.33922	5.74687	0.106148	0.23748	0.76015	0.997331	no
gene11760	gene11760	LOC101889374	NW_004766051:1403239-1436068	male	female	NOTEST	0.436791	0.36968	-0.240665	0	1	1	no
gene11761	gene11761	LOC101896301	NW_004766051:1451090-1453593	male	female	NOTEST	1.47107	0.313894	-2.22852	0	1	1	no
gene11762	gene11762	LOC101889653	NW_004766051:1455175-1456610	male	female	OK	40.4253	45.7851	0.179618	0.479337	0.64815	0.997331	no
gene11763	gene11763	LOC101889828	NW_004766051:1465193-1497525	male	female	OK	70.1061	64.714	-0.11546	-0.228983	0.7301	0.997331	no
gene11764	gene11764	LOC101890336	NW_004766051:1499154-1502033	male	female	OK	25.8048	22.8352	-0.176376	-0.366062	0.6287	0.997331	no
gene11765	gene11765	LOC101890505	NW_004766051:1504433-1506277	male	female	OK	393.774	407.723	0.0502213	0.145759	0.8769	0.997331	no
gene11766	gene11766	LOC101890676	NW_004766051:1508080-1508985	male	female	OK	13.4894	10.762	-0.325871	-0.687417	0.5143	0.997331	no
gene11767	gene11767	LOC101890849	NW_004766051:1509973-1510772	male	female	OK	4.15898	3.0678	-0.439022	-0.655048	0.5326	0.997331	no
gene11768	gene11768	LOC101891021	NW_004766051:1514229-1515004	male	female	NOTEST	2.4764	4.20172	0.762736	0	1	1	no
gene11769	gene11769	LOC101891134	NW_004766051:1515223-1516335	male	female	OK	14.8629	17.8613	0.265114	0.544822	0.54355	0.997331	no
gene1177	gene1177	LOC101899728	NW_004764064:701703-705321	male	female	OK	383.384	382.29	-0.00412144	-0.00970446	0.99	0.997331	no
gene11770	gene11770	LOC101891306	NW_004766051:1521867-1569511	male	female	OK	37.1651	37.2185	0.00206846	0.00357365	0.9964	0.997487	no
gene11771	gene11771	LOC101896474	NW_004766051:1521867-1569511	male	female	OK	30.9348	25.1625	-0.297954	-0.385323	0.58065	0.997331	no
gene11772	gene11772	LOC101891605	NW_004766051:1591661-1679745	male	female	OK	21.2881	24.7209	0.215684	0.446194	0.52555	0.997331	no
gene11773	gene11773	LOC101891885	NW_004766051:1703748-1705787	male	female	OK	3.84802	4.25257	0.144216	0.20815	0.77175	0.997331	no
gene11774	gene11774	LOC101896655	NW_004766051:1705787-1710630	male	female	OK	2.20762	0.0994332	-4.47262	-3.20997	0.03945	0.553946	no
gene11775	gene11775	LOC101896835	NW_004766051:1712425-1719994	male	female	OK	1.71527	1.6896	-0.0217556	-0.0288252	0.9751	0.997331	no
gene11776	gene11776	LOC101892182	NW_004766051:1726886-1754557	male	female	OK	29.3798	24.2175	-0.278777	-0.595633	0.38355	0.997331	no
gene11777	gene11777	LOC101892459	NW_004766051:1780703-1781670	male	female	OK	1.74622	1.25431	-0.477347	-0.504074	0.5635	0.997331	no
gene11778	gene11778	LOC101892634	NW_004766051:1784952-1787625	male	female	OK	10.328	8.45901	-0.287994	-0.53823	0.4791	0.997331	no
gene11779	gene11779	LOC101897006	NW_004766051:1792068-1793543	male	female	NOTEST	0.0752502	0.270778	1.84735	0	1	1	no
gene1178	gene1178	LOC101899566	NW_004764064:701703-705321	male	female	OK	20.9551	19.7699	-0.083997	-0.0448192	0.953	0.997331	no
gene11780	gene11780	LOC101892812	NW_004766051:1795462-1799849	male	female	OK	11.156	15.0706	0.433925	0.710064	0.30335	0.997331	no
gene11781	gene11781	LOC101897182	NW_004766051:1923111-1924138	male	female	NOTEST	0	0	0	0	1	1	no
gene11782	gene11782	LOC101897822	NW_004766052:1251-32232	male	female	OK	3.23821	2.95765	-0.130743	-0.176826	0.81375	0.997331	no
gene11783	gene11783	LOC101897360	NW_004766052:33595-92333	male	female	OK	10.7394	8.33015	-0.366506	-0.659876	0.33215	0.997331	no
gene11784	gene11784	LOC101897983	NW_004766057:14301-35309	male	female	NOTEST	1.36898	1.63118	0.252815	0	1	1	no
gene11785	gene11785	LOC101898160	NW_004766058:2925-38435	male	female	OK	3.52156	3.30172	-0.0929979	-0.145648	0.84225	0.997331	no
gene11786	gene11786	LOC101898335	NW_004766059:7467-11108	male	female	OK	153.953	170.098	0.143878	0.398123	0.6745	0.997331	no
gene11787	gene11787	LOC101898512	NW_004766059:76703-78793	male	female	OK	8.75007	5.49768	-0.670471	-1.20017	0.1367	0.942707	no
gene11788	gene11788	LOC101898681	NW_004766060:4697-6004	male	female	OK	28.6263	25.2323	-0.18207	-0.313614	0.65085	0.997331	no
gene11789	gene11789	LOC101898970	NW_004766060:10945-11950	male	female	OK	31.4942	27.5796	-0.191485	-0.434312	0.6322	0.997331	no
gene1179	gene1179	LOC101899900	NW_004764064:708700-727631	male	female	OK	85.5175	90.9911	0.0895064	0.238104	0.78595	0.997331	no
gene11790	gene11790	LOC101899144	NW_004766060:17150-17649	male	female	NOTEST	0	0	0	0	1	1	no
gene11791	gene11791	LOC101899318	NW_004766060:22840-28821	male	female	OK	78.7453	54.6026	-0.528225	-1.43369	0.1295	0.927016	no
gene11792	gene11792	LOC101899494	NW_004766060:32661-36407	male	female	OK	13.4081	12.3895	-0.113984	-0.253407	0.7621	0.997331	no
gene11793	gene11793	LOC101899653	NW_004766060:43999-68010	male	female	OK	63.2621	78.0137	0.302385	0.642697	0.35285	0.997331	no
gene11794	gene11794	LOC101900047	NW_004766060:86080-101021	male	female	NOTEST	0.154316	0.235493	0.609799	0	1	1	no
gene11795	gene11795	LOC101900219	NW_004766060:126537-127058	male	female	OK	10.7001	12.1564	0.184094	0.456473	0.79615	0.997331	no
gene11796	gene11796	LOC101888441	NW_004766061:10325-28954	male	female	OK	4.88647	4.47042	-0.12838	-0.212069	0.76305	0.997331	no
gene11797	gene11797	LOC101900396	NW_004766061:73567-77623	male	female	OK	41.0448	63.2524	0.623921	2.10422	0.08345	0.797756	no
gene11798	gene11798	LOC101900568	NW_004766061:80280-80921	male	female	OK	34.408	30.3307	-0.181964	-0.51968	0.69225	0.997331	no
gene11799	gene11799	LOC101900745	NW_004766061:81738-85312	male	female	OK	8.34215	5.30498	-0.653072	-1.17252	0.1205	0.904464	no
gene118	gene118	LOC101892532	NW_004754940:2119894-2149509	male	female	OK	133.802	145.605	0.121967	0.316096	0.70835	0.997331	no
gene1180	gene1180	LOC101900066	NW_004764064:729106-732020	male	female	OK	10.5379	8.39179	-0.328542	-0.695443	0.455	0.997331	no
gene11800	gene11800	LOC101888608	NW_004766061:86818-90083	male	female	OK	5.40862	4.83183	-0.162691	-0.293855	0.75145	0.997331	no
gene11801	gene11801	LOC101888785	NW_004766061:93242-97189	male	female	OK	15.356	11.8301	-0.376337	-0.756156	0.34035	0.997331	no
gene11802	gene11802	LOC101888962	NW_004766061:98641-100939	male	female	OK	2.01262	1.54813	-0.378546	-0.485815	0.57585	0.997331	no
gene11803	gene11803	LOC101889144	NW_004766061:101965-103645	male	female	OK	2.2608	3.05001	0.431982	0.685006	0.49805	0.997331	no
gene11804	gene11804	LOC101900920	NW_004766061:104142-107236	male	female	OK	60.3534	54.0264	-0.15977	-0.472996	0.66175	0.997331	no
gene11805	gene11805	LOC101901099	NW_004766061:107795-111115	male	female	OK	15.1003	14.3343	-0.0751009	-0.129716	0.85135	0.997331	no
gene11806	gene11806	LOC101889320	NW_004766061:113267-115199	male	female	OK	3.16137	3.81967	0.272899	0.45375	0.61075	0.997331	no
gene11807	gene11807	LOC101901375	NW_004766061:117962-151138	male	female	OK	114.871	194.755	0.761639	1.82069	0.02315	0.421121	no
gene11808	gene11808	LOC101901539	NW_004766061:155431-161846	male	female	NOTEST	0.280191	0.566294	1.01514	0	1	1	no
gene11809	gene11809	LOC101901710	NW_004766061:171784-173533	male	female	OK	16.9404	24.0921	0.508095	0.859849	0.207	0.997331	no
gene1181	gene1181	LOC101900241	NW_004764064:733451-734763	male	female	OK	5.39639	5.36029	-0.00968416	-0.017637	0.97955	0.997331	no
gene11810	gene11810	LOC101887356	NW_004766061:175295-175955	male	female	OK	21.9942	21.2461	-0.0499257	-0.127065	0.919	0.997331	no
gene11811	gene11811	LOC101887523	NW_004766061:176996-178154	male	female	OK	60.376	46.1221	-0.388519	-1.01708	0.29015	0.997331	no
gene11812	gene11812	LOC101887695	NW_004766061:180263-265267	male	female	OK	9.39568	8.6871	-0.113122	-0.157748	0.8145	0.997331	no
gene11813	gene11813	LOC101887976	NW_004766061:383982-449000	male	female	OK	22.9668	27.9247	0.281991	0.566458	0.4156	0.997331	no
gene11814	gene11814	LOC101889494	NW_004766061:737150-825787	male	female	OK	2.15077	3.18095	0.564603	0.387813	0.5957	0.997331	no
gene11815	gene11815	LOC101888269	NW_004766061:737150-825787	male	female	OK	7.91169	0	#NAME?	NA	0.1233	0.907977	no
gene11816	gene11816	LOC101889654	NW_004766062:120566-151324	male	female	OK	29.6341	33.3942	0.172339	0.409602	0.59815	0.997331	no
gene11817	gene11817	LOC101891948	NW_004766062:155596-159698	male	female	OK	1.37522	1.87802	0.449555	0.666953	0.438	0.997331	no
gene11818	gene11818	LOC101889829	NW_004766062:159895-162063	male	female	OK	5.00416	4.91179	-0.0268776	-0.0463295	0.95445	0.997331	no
gene11819	gene11819	LOC101889999	NW_004766062:164160-169468	male	female	OK	54.7168	55.6911	0.025463	0.0739595	0.9393	0.997331	no
gene1182	gene1182	LOC101887316	NW_004764064:737555-744442	male	female	OK	5.78305	5.31439	-0.121927	-0.215596	0.75545	0.997331	no
gene11820	gene11820	LOC101890162	NW_004766062:171711-174001	male	female	OK	10.2332	9.60565	-0.0913069	-0.171255	0.82735	0.997331	no
gene11821	gene11821	LOC101890337	NW_004766062:174410-181648	male	female	OK	449.943	420.821	-0.0965361	-0.357603	0.7716	0.997331	no
gene11822	gene11822	LOC101890506	NW_004766062:181826-183471	male	female	OK	6.18541	7.37854	0.254466	0.474799	0.6015	0.997331	no
gene11823	gene11823	LOC101892122	NW_004766062:185177-186795	male	female	NOTEST	0.199631	0.656622	1.71772	0	1	1	no
gene11824	gene11824	LOC101890677	NW_004766062:188613-228586	male	female	OK	4.17279	5.52726	0.405553	0.785372	0.334	0.997331	no
gene11825	gene11825	LOC101892290	NW_004766062:292492-451329	male	female	NOTEST	0.201037	0.32343	0.68599	0	1	1	no
gene11826	gene11826	LOC101892460	NW_004766062:466103-485595	male	female	OK	1.91982	2.56242	0.416538	0.686137	0.3432	0.997331	no
gene11827	gene11827	LOC101890850	NW_004766062:518705-603779	male	female	OK	10.4486	21.3757	1.03266	3.71924	0.2065	0.997331	no
gene11828	gene11828	LOC101891483	NW_004766062:663983-835674	male	female	OK	132.247	281.599	1.09041	2.6398	0.00255	0.09465	no
gene11829	gene11829	LOC101891307	NW_004766062:663983-835674	male	female	OK	1.90414	2.96143	0.637158	0.0801427	0.4567	0.997331	no
gene1183	gene1183	LOC101900412	NW_004764064:749149-750537	male	female	OK	19.4468	17.9115	-0.118649	-0.287369	0.77405	0.997331	no
gene11830	gene11830	LOC101891135	NW_004766062:663983-835674	male	female	OK	6.37441	12.2437	0.941677	0.277395	0.8203	0.997331	no
gene11831	gene11831	LOC101890961	NW_004766062:663983-835674	male	female	OK	6.82051	14.8612	1.12359	0.205285	0.7403	0.997331	no
gene11832	gene11832	LOC101892635	NW_004766062:861889-935587	male	female	NOTEST	0.57926	0.95149	0.715978	0	1	1	no
gene11833	gene11833	LOC101891665	NW_004766062:945593-999778	male	female	OK	12.0196	11.5646	-0.0556721	-0.0996615	0.8833	0.997331	no
gene11834	gene11834	LOC101898384	NW_004766063:79217-94206	male	female	NOTEST	0.0847668	0.053373	-0.667389	0	1	1	no
gene11835	gene11835	LOC101892813	NW_004766063:123922-152216	male	female	OK	16.1935	18.6792	0.206023	0.405324	0.55475	0.997331	no
gene11836	gene11836	LOC101898559	NW_004766063:189553-189871	male	female	NOTEST	0	2.91242	Inf	0	1	1	no
gene11837	gene11837	LOC101898731	NW_004766063:243846-254320	male	female	NOTEST	0.631174	0.582752	-0.115156	0	1	1	no
gene11838	gene11838	LOC101892983	NW_004766063:268892-275666	male	female	OK	129.032	42.2863	-1.60946	-3.61147	5e-05	0.00388308	yes
gene11839	gene11839	LOC101893162	NW_004766063:279534-292043	male	female	OK	10.1658	32.9988	1.69869	3.81142	0.00035	0.0206643	yes
gene1184	gene1184	LOC101887482	NW_004764064:751259-754292	male	female	OK	3.28156	2.15502	-0.606679	-0.988398	0.3344	0.997331	no
gene11840	gene11840	LOC101893323	NW_004766063:312679-355904	male	female	OK	28.1243	33.0137	0.231246	0.550175	0.50565	0.997331	no
gene11841	gene11841	LOC101893495	NW_004766063:366326-367974	male	female	OK	8.40532	5.12378	-0.714093	-1.27467	0.13745	0.943206	no
gene11842	gene11842	LOC101893662	NW_004766063:371091-374874	male	female	OK	72.3061	74.5913	0.0448886	0.0999	0.89875	0.997331	no
gene11843	gene11843	LOC101898212	NW_004766063:371091-374874	male	female	NOTEST	0.426776	1.05589	1.30691	0	1	1	no
gene11844	gene11844	LOC101893824	NW_004766063:387952-395028	male	female	OK	36.8285	52.8725	0.521696	0.918592	0.1876	0.997331	no
gene11845	gene11845	LOC101894228	NW_004766063:406285-462593	male	female	OK	25.7922	22.248	-0.213259	-0.417463	0.55055	0.997331	no
gene11846	gene11846	LOC101894827	NW_004766063:470751-471637	male	female	OK	147.419	158.319	0.10291	0.349264	0.7725	0.997331	no
gene11847	gene11847	LOC101894993	NW_004766063:485852-487191	male	female	OK	4.14394	4.17918	0.012214	0.0182476	0.98365	0.997331	no
gene11848	gene11848	LOC101898896	NW_004766063:491291-492592	male	female	OK	2.56469	3.23309	0.334133	0.471185	0.59125	0.997331	no
gene11849	gene11849	LOC101895156	NW_004766063:493073-494024	male	female	OK	50.4876	53.1514	0.0741778	0.232857	0.8549	0.997331	no
gene1185	gene1185	LOC101887658	NW_004764064:792281-792893	male	female	NOTEST	0	0	0	0	1	1	no
gene11850	gene11850	LOC101895326	NW_004766063:498491-499985	male	female	OK	4.13789	6.86096	0.729516	1.23779	0.15765	0.971969	no
gene11851	gene11851	LOC101895499	NW_004766063:502379-506164	male	female	OK	7.8312	9.96001	0.346915	0.489167	0.457	0.997331	no
gene11852	gene11852	LOC101895795	NW_004766063:525501-545701	male	female	OK	20.5348	3.17076	-2.69517	-4.88566	5e-05	0.00388308	yes
gene11853	gene11853	LOC101895968	NW_004766063:559863-570717	male	female	OK	19.5194	19.2674	-0.0187473	-0.0398492	0.95475	0.997331	no
gene11854	gene11854	LOC101896656	NW_004766063:574661-580046	male	female	OK	31.0052	25.6344	-0.27443	-0.344373	0.72155	0.997331	no
gene11855	gene11855	LOC101896475	NW_004766063:574661-580046	male	female	OK	185.279	174.014	-0.0905025	-0.168364	0.80575	0.997331	no
gene11856	gene11856	LOC101896836	NW_004766063:582019-583374	male	female	OK	6.8034	7.88214	0.212331	0.456216	0.67635	0.997331	no
gene11857	gene11857	LOC101897007	NW_004766063:588219-593107	male	female	OK	13.4212	22.9555	0.77433	1.91785	0.0599	0.689567	no
gene11858	gene11858	LOC101897183	NW_004766063:607396-608754	male	female	OK	105.926	117.216	0.146104	0.439966	0.6859	0.997331	no
gene11859	gene11859	LOC101897361	NW_004766063:611133-616332	male	female	OK	27.8367	52.3062	0.909997	2.1843	0.0097	0.247301	no
gene1186	gene1186	LOC101887829	NW_004764075:185184-314140	male	female	OK	14.784	13.0077	-0.184664	-0.362048	0.5936	0.997331	no
gene11860	gene11860	LOC101897527	NW_004766063:624054-625408	male	female	OK	815.069	775.165	-0.0724201	-0.208367	0.82355	0.997331	no
gene11861	gene11861	LOC101897701	NW_004766063:648413-649593	male	female	OK	14.4323	14.4724	0.00399626	0.00901844	0.99315	0.997331	no
gene11862	gene11862	LOC101899077	NW_004766063:653463-656918	male	female	NOTEST	1.30919	0.540161	-1.27722	0	1	1	no
gene11863	gene11863	LOC101897870	NW_004766063:661435-664401	male	female	OK	28.5723	22.4418	-0.348427	-0.808626	0.37665	0.997331	no
gene11864	gene11864	LOC101898035	NW_004766063:668985-674787	male	female	OK	10.6922	7.56836	-0.498503	-0.940281	0.2225	0.997331	no
gene11865	gene11865	LOC101899249	NW_004766063:689286-691740	male	female	OK	6.82765	8.21852	0.26749	0.69764	0.7248	0.997331	no
gene11866	gene11866	LOC101899431	NW_004766063:697318-1034342	male	female	OK	3.38113	2.79835	-0.272926	-0.476444	0.5289	0.997331	no
gene11867	gene11867	LOC101899599	NW_004766064:318623-321612	male	female	OK	68.2095	57.4434	-0.247831	-0.609105	0.469	0.997331	no
gene11868	gene11868	LOC101899759	NW_004766064:685177-687851	male	female	OK	5.37744	2.82026	-0.931092	-1.42545	0.05905	0.688153	no
gene11869	gene11869	LOC101899934	NW_004766064:922372-939766	male	female	OK	4.91105	6.25162	0.3482	0.52714	0.40685	0.997331	no
gene1187	gene1187	LOC101887992	NW_004764075:778984-792846	male	female	OK	8.82602	8.8627	0.00598274	0.0119589	0.9861	0.997331	no
gene11870	gene11870	LOC101900107	NW_004766064:1000061-1002797	male	female	OK	195.752	210.249	0.103072	0.286288	0.7486	0.997331	no
gene11871	gene11871	LOC101891308	NW_004766066:1283-1909	male	female	OK	2.73545	2.50845	-0.124983	-0.17741	0.9095	0.997331	no
gene11872	gene11872	LOC101900281	NW_004766066:5427-11572	male	female	OK	5.25726	5.66289	0.107227	0.165174	0.8387	0.997331	no
gene11873	gene11873	LOC101891484	NW_004766066:17652-18178	male	female	NOTEST	1.15362	0.790276	-0.545741	0	1	1	no
gene11874	gene11874	LOC101900445	NW_004766066:26390-38953	male	female	OK	26.8437	21.4588	-0.32301	-0.511119	0.46545	0.997331	no
gene11875	gene11875	LOC101900868	NW_004766066:54766-57786	male	female	NOTEST	1.97028	2.57531	0.386348	0	1	1	no
gene11876	gene11876	LOC101901042	NW_004766066:65689-71177	male	female	OK	17.3647	10.6987	-0.698715	-1.56496	0.2609	0.997331	no
gene11877	gene11877	LOC101901212	NW_004766066:71584-77024	male	female	OK	2.58086	4.56028	0.821268	1.22771	0.33095	0.997331	no
gene11878	gene11878	LOC101901376	NW_004766066:85520-86253	male	female	OK	15.4684	39.0819	1.33717	2.34563	0.01085	0.267175	no
gene11879	gene11879	LOC101891666	NW_004766066:98255-98922	male	female	OK	5.82866	4.46379	-0.384894	-0.804586	0.6667	0.997331	no
gene1188	gene1188	LOC101888166	NW_004764075:800168-800911	male	female	OK	34.856	15.2874	-1.18906	-2.7129	0.01655	0.347378	no
gene11880	gene11880	LOC101901540	NW_004766066:104269-104971	male	female	OK	1.16997	2.3776	1.02304	1.05365	0.2774	0.997331	no
gene11881	gene11881	LOC101891835	NW_004766066:113380-113939	male	female	NOTEST	2.06521	1.41622	-0.544246	0	1	1	no
gene11882	gene11882	LOC101892009	NW_004766066:118649-119868	male	female	OK	2.73768	0	#NAME?	NA	5e-05	0.00388308	yes
gene11883	gene11883	LOC101892183	NW_004766066:123428-138445	male	female	OK	2.82726	2.66146	-0.0871904	-0.118924	0.89545	0.997331	no
gene11884	gene11884	LOC101901711	NW_004766066:146440-171101	male	female	NOTEST	1.21074	0.803166	-0.592118	0	1	1	no
gene11885	gene11885	LOC101887244	NW_004766066:397516-402497	male	female	OK	8.26462	6.34966	-0.380269	-0.658879	0.39	0.997331	no
gene11886	gene11886	LOC101892351	NW_004766066:407387-409995	male	female	NOTEST	0.556364	0.565084	0.0224345	0	1	1	no
gene11887	gene11887	LOC101887416	NW_004766066:420687-441391	male	female	OK	18.1869	20.5414	0.175635	0.338211	0.6165	0.997331	no
gene11888	gene11888	LOC101888027	NW_004766066:442917-444533	male	female	OK	8.11519	6.29308	-0.366859	-0.641907	0.4548	0.997331	no
gene11889	gene11889	LOC101892519	NW_004766066:445282-446955	male	female	OK	3.0159	2.487	-0.278183	-0.432359	0.652	0.997331	no
gene1189	gene1189	LOC101888337	NW_004764075:803907-805075	male	female	OK	9.15124	7.50313	-0.286475	-0.516148	0.6143	0.997331	no
gene11890	gene11890	LOC101892692	NW_004766066:447409-448653	male	female	NOTEST	0.931957	1.38858	0.575274	0	1	1	no
gene11891	gene11891	LOC101888209	NW_004766066:453664-459867	male	female	OK	3.71671	1.54382	-1.26752	-1.77072	0.03885	0.55082	no
gene11892	gene11892	LOC101892869	NW_004766066:681373-747549	male	female	OK	2.03813	2.12074	0.0573206	0.0677631	0.9316	0.997331	no
gene11893	gene11893	LOC101888378	NW_004766066:817908-818782	male	female	OK	10.1693	17.2283	0.760557	1.64728	0.1705	0.992444	no
gene11894	gene11894	LOC101888545	NW_004766066:822218-822998	male	female	OK	1.73918	5.47622	1.65477	2.39631	0.1195	0.901698	no
gene11895	gene11895	LOC101888724	NW_004766066:827205-837301	male	female	OK	10.7634	12.9587	0.267796	0.515341	0.489	0.997331	no
gene11896	gene11896	LOC101889086	NW_004766066:841641-858827	male	female	OK	67.2332	82.876	0.383965	0.717557	0.2475	0.997331	no
gene11897	gene11897	LOC101888905	NW_004766066:841641-858827	male	female	OK	2.86479	4.39745	1.01504	0.204773	0.64315	0.997331	no
[truncated: 12,632 more rows]
